# Supplementary material for: 5-tert-Butyl-2-[5-(5-tert-butyl-1,3-benzoxazol-2-yl)-2-thien­yl]-1,3-benzoxazole
Source: Acta Crystallogr Sect E Struct Rep Online. 2008 Nov 22;64(Pt 12):o2410. doi: 10.1107/S1600536808037665 (PMC2959973; doi:10.1107/S1600536808037665)
Supplement: Supplementary file 1 [file e-64-o2410-sup1.cif]

##############################################################################
###                                                                        ###
###        Electronic paper (Acta Crystallographica Section E)             ###
###                                                                        ###
##############################################################################
#                                                                            #
# This CIF contains the data in a paper accepted for publication in Acta     #
# Crystallographica Section E. It conforms to the requirements of Notes      #
# for Authors for Section E, and has been peer reviewed under the auspices   #
# of the IUCr Commission on Journals.                                        #
#                                                                            #
# Full details of the Crystallographic Information File format               #
# are given in the paper "The Crystallographic Information File (CIF):       #
# a New Standard Archive File for Crystallography" by S. R. Hall, F. H.      #
# Allen and I. D. Brown [Acta Cryst. (1991), A47, 655-685].                  #
#                                                                            #
# The current version of the core CIF dictionary is obtainable from          #
# ftp://ftp.iucr.org/pub/cif_core.dic. The current version number is 2.4.    #
#                                                                            #
# Software is freely available for graphical display of the structure(s) in  #
# this CIF.  For information consult the CIF home page http://www.iucr.org/  #
# cif/home.html                                                              #
#                                                                            #
# This file may be used for bona fide research purposes within the           #
# scientific community so long as proper attribution is given to the journal # 
# article from which it was obtained.                                        #
#                                                                            #
##############################################################################
                                             
data_global
_audit_creation_method     'form.cif (version 2.0)'
_journal_data_validation_number     ?
_journal_date_recd_electronic     2008-10-10
_journal_date_accepted     2008-11-13
_journal_name_full     'Acta Crystallographica, Section E'
_journal_year     2008
_journal_volume     64
_journal_issue     12
_journal_page_first     o2410
_journal_page_last     o2410
_journal_paper_category     QO
_journal_coeditor_code     AT2649
_publ_contact_author_name     'Fang-Fang Jian'
_publ_contact_author_address
;
Microscale Science Institute,
Weifang University,
Weifang 261061,
People's Republic of China
;
_publ_contact_author_email     'ffjian2008@163.com'
_publ_contact_author_fax     '86-0536-8785802'
_publ_contact_author_phone     '86-0536-8785802'
_publ_section_title
;\
5-<i>tert</i>-Butyl-2-[5-(5-<i>tert</i>-butyl-1,3-benzoxazol-2-yl)-2-thienyl]-\
1,3-benzoxazole
;
loop_
    _publ_author_name
    _publ_author_address
    'Yu-Feng Li'
;
  Microscale Science Institute,
  Department of Chemistry and Chemical Engineering
  Weifang University,
  Weifang 261061,
  People's Republic of China
;
    'Lin-Tong Wang'
;
  Microscale Science Institute,
  Department of Chemistry and Chemical Engineering
  Weifang University,
  Weifang 261061,
  People's Republic of China
;
    'Fang-Fang Jian'
;
  Microscale Science Institute,
  Weifang University,
  Weifang 261061,
  People's Republic of China
;
data_I
_audit_creation_method     SHELXL-97
_chemical_name_systematic
;
5-tert-Butyl-2-[5-(5-tert-butyl-1,3-benzoxazol-2-yl)-2-thienyl]-1,3-benzoxazole
;
_chemical_name_common     ?
_chemical_formula_moiety     'C26 H26 N2 O2 S'
_chemical_formula_sum     'C26 H26 N2 O2 S'
_chemical_formula_iupac     'C26 H26 N2 O2 S'
_chemical_formula_weight     430.56
_chemical_melting_point     ?
_symmetry_cell_setting     triclinic
_symmetry_space_group_name_H-M     'P -1'
_symmetry_space_group_name_Hall     '-P 1'
loop_
    _symmetry_equiv_pos_as_xyz
    'x, y, z'
    '-x, -y, -z'
_cell_length_a     6.0852(12)
_cell_length_b     11.520(2)
_cell_length_c     16.986(3)
_cell_angle_alpha     72.79(3)
_cell_angle_beta     88.88(3)
_cell_angle_gamma     79.32(3)
_cell_volume     1116.9(4)
_cell_formula_units_Z     2
_cell_measurement_reflns_used     1520
_cell_measurement_theta_min     2.51
_cell_measurement_theta_max     23.55
_cell_measurement_temperature     293(2)
_exptl_crystal_description     block
_exptl_crystal_colour     yellow
_exptl_crystal_size_max     0.25
_exptl_crystal_size_mid     0.20
_exptl_crystal_size_min     0.18
_exptl_crystal_density_diffrn     1.280
_exptl_crystal_density_meas     ?
_exptl_crystal_density_method     'not measured'
_exptl_crystal_F_000     456
_exptl_absorpt_coefficient_mu     0.170
_exptl_absorpt_correction_type     none
_exptl_absorpt_process_details     ?
_exptl_absorpt_correction_T_min     ?
_exptl_absorpt_correction_T_max     ?
_exptl_special_details
;
;
_diffrn_ambient_temperature     293(2)
_diffrn_radiation_type     MoK\a
_diffrn_radiation_wavelength     0.71073
_diffrn_radiation_source     'fine-focus sealed tube'
_diffrn_radiation_monochromator     graphite
_diffrn_measurement_device_type     'Bruker SMART CCD area-detector'
_diffrn_measurement_method     '\f and \w'
_diffrn_detector_area_resol_mean     ?
_diffrn_reflns_number     6826
_diffrn_reflns_av_R_equivalents     0.0313
_diffrn_reflns_av_sigmaI/netI     0.0606
_diffrn_reflns_theta_min     1.88
_diffrn_reflns_theta_max     27.00
_diffrn_reflns_theta_full     27.00
_diffrn_measured_fraction_theta_max     0.982
_diffrn_measured_fraction_theta_full     0.982
_diffrn_reflns_limit_h_min     -7
_diffrn_reflns_limit_h_max     7
_diffrn_reflns_limit_k_min     -14
_diffrn_reflns_limit_k_max     14
_diffrn_reflns_limit_l_min     -21
_diffrn_reflns_limit_l_max     17
_diffrn_standards_number     ?
_diffrn_standards_interval_count     ?
_diffrn_standards_interval_time     ?
_diffrn_standards_decay_%     ?
_refine_special_details
;
Refinement of <i>F</i>^2^ against ALL reflections. The weighted <i>R</i>-factor
<i>wR</i> and goodness of fit <i>S</i> are based on <i>F</i>^2^, conventional
<i>R</i>-factors <i>R</i> are based on <i>F</i>, with <i>F</i> set to zero for
negative <i>F</i>^2^. The threshold expression of <i>F</i>^2^ >
\s(<i>F</i>^2^) is used only for calculating <i>R</i>-factors(gt) <i>etc</i>.
and is not relevant to the choice of reflections for refinement.
<i>R</i>-factors based on <i>F</i>^2^ are statistically about twice as large
as those based on <i>F</i>, and <i>R</i>- factors based on ALL data will be
even larger.
;
_reflns_number_total     4783
_reflns_number_gt     2940
_reflns_threshold_expression     I>2\s(I)
_refine_ls_structure_factor_coef     Fsqd
_refine_ls_matrix_type     full
_refine_ls_R_factor_all     0.1010
_refine_ls_R_factor_gt     0.0606
_refine_ls_wR_factor_gt     0.1577
_refine_ls_wR_factor_ref     0.1871
_refine_ls_goodness_of_fit_ref     1.040
_refine_ls_restrained_S_all     1.122
_refine_ls_number_reflns     4783
_refine_ls_number_parameters     309
_refine_ls_number_restraints     57
_refine_ls_hydrogen_treatment     constr
_refine_ls_weighting_scheme     calc
_refine_ls_weighting_details
           'calc w=1/[\s^2^(Fo^2^)+(0.083P)^2^+0.378P] where P=(Fo^2^+2Fc^2^)/3'
_atom_sites_solution_hydrogens     geom
_atom_sites_solution_primary     direct
_atom_sites_solution_secondary     difmap
_refine_ls_shift/su_max     0.000
_refine_ls_shift/su_mean     0.000
_refine_diff_density_max     0.482
_refine_diff_density_min     -0.317
_refine_ls_extinction_method     'SHELXL97 (Sheldrick, 2008)'
_refine_ls_extinction_coef     0.026(4)
_refine_ls_extinction_expression
                                  'Fc^*^=kFc[1+0.001xFc^2^\l^3^/sin(2\q)]^-1/4^'
loop_
    _atom_type_symbol
    _atom_type_description
    _atom_type_scat_dispersion_real
    _atom_type_scat_dispersion_imag
    _atom_type_scat_source
    'C' 'C' 0.0033 0.0016
                         'International Tables Vol C Tables 4.2.6.8 and 6.1.1.4'
    'H' 'H' 0.0000 0.0000
                         'International Tables Vol C Tables 4.2.6.8 and 6.1.1.4'
    'N' 'N' 0.0061 0.0033
                         'International Tables Vol C Tables 4.2.6.8 and 6.1.1.4'
    'O' 'O' 0.0106 0.0060
                         'International Tables Vol C Tables 4.2.6.8 and 6.1.1.4'
    'S' 'S' 0.1246 0.1234
                         'International Tables Vol C Tables 4.2.6.8 and 6.1.1.4'
_computing_data_collection     'SMART (Bruker, 1997)'
_computing_cell_refinement     'SAINT (Bruker, 1997)'
_computing_data_reduction     'SAINT (Bruker, 1997)'
_computing_structure_solution     'SHELXS97 (Sheldrick, 2008)'
_computing_structure_refinement     'SHELXL97 (Sheldrick, 2008)'
_computing_molecular_graphics     'SHELXTL (Sheldrick, 2008)'
_computing_publication_material     'SHELXTL (Sheldrick, 2008)'
loop_
    _atom_site_type_symbol
    _atom_site_label
    _atom_site_fract_x
    _atom_site_fract_y
    _atom_site_fract_z
    _atom_site_U_iso_or_equiv
    _atom_site_thermal_displace_type
    _atom_site_calc_flag
    _atom_site_refinement_flags
    _atom_site_occupancy
    S S1 0.58719(14) 0.77701(8) 0.00117(5) 0.0601(3) Uani . . 1.000
    O O1 0.2519(4) 1.00117(19) -0.08466(12) 0.0567(7) Uani . . 1.000
    O O2 1.1731(3) 0.55542(18) 0.07064(12) 0.0517(7) Uani . . 1.000
    N N1 0.3847(5) 1.0267(3) -0.21200(16) 0.0621(9) Uani . . 1.000
    N N2 0.8447(4) 0.5523(2) 0.13353(16) 0.0568(9) Uani . . 1.000
    C C1 -0.1548(7) 1.4283(4) -0.4007(3) 0.0955(17) Uani . . 1.000
    C C2 -0.3823(7) 1.2682(4) -0.3939(2) 0.0812(14) Uani . . 1.000
    C C3 -0.4984(8) 1.4230(4) -0.3198(3) 0.0971(17) Uani . . 1.000
    C C4 -0.2957(6) 1.3431(3) -0.34509(19) 0.0553(10) Uani . . 1.000
    C C5 -0.1536(5) 1.2540(3) -0.27123(18) 0.0509(10) Uani . . 1.000
    C C6 0.0494(5) 1.1872(3) -0.28414(18) 0.0563(10) Uani . . 1.000
    C C7 0.1771(5) 1.1053(3) -0.21673(18) 0.0513(10) Uani . . 1.000
    C C8 0.0973(5) 1.0894(3) -0.13912(17) 0.0502(10) Uani . . 1.000
    C C9 -0.1032(6) 1.1522(3) -0.1232(2) 0.0639(11) Uani . . 1.000
    C C10 -0.2260(6) 1.2345(3) -0.19051(19) 0.0589(11) Uani . . 1.000
    C C11 0.4174(5) 0.9704(3) -0.13440(18) 0.0522(10) Uani . . 1.000
    C C12 0.6087(5) 0.8788(3) -0.09425(18) 0.0520(10) Uani . . 1.000
    C C13 0.8153(6) 0.8580(3) -0.12375(19) 0.0567(11) Uani . . 1.000
    C C14 0.9600(6) 0.7598(3) -0.06945(19) 0.0549(11) Uani . . 1.000
    C C15 0.8597(5) 0.7069(3) 0.00045(18) 0.0506(10) Uani . . 1.000
    C C16 0.9503(5) 0.6044(3) 0.07071(19) 0.0501(10) Uani . . 1.000
    C C17 1.2069(5) 0.4605(3) 0.14351(17) 0.0472(9) Uani . . 1.000
    C C18 1.0079(5) 0.4580(3) 0.18216(18) 0.0482(10) Uani . . 1.000
    C C19 0.9930(5) 0.3697(3) 0.25628(18) 0.0545(10) Uani . . 1.000
    C C20 1.1818(5) 0.2826(3) 0.29081(18) 0.0506(10) Uani . . 1.000
    C C21 1.3811(5) 0.2891(3) 0.24862(19) 0.0562(11) Uani . . 1.000
    C C22 1.4005(5) 0.3778(3) 0.17496(19) 0.0543(10) Uani . . 1.000
    C C23 1.1718(5) 0.1827(3) 0.37112(19) 0.0642(11) Uani . . 1.000
    C C24 1.3987(10) 0.1150(10) 0.4102(6) 0.163(4) Uani . . 0.539(8)
    C C25 1.0524(16) 0.0853(6) 0.3523(4) 0.098(3) Uani . . 0.539(8)
    C C26 1.0314(17) 0.2331(7) 0.4322(4) 0.112(4) Uani . . 0.539(8)
    C C26' 0.9370(10) 0.1644(12) 0.3948(8) 0.160(5) Uani . . 0.461(8)
    C C24' 1.273(2) 0.2224(8) 0.4398(5) 0.104(4) Uani . . 0.461(8)
    C C25' 1.3145(18) 0.0592(6) 0.3717(6) 0.111(4) Uani . . 0.461(8)
    H H1A -0.24570 1.48400 -0.44690 0.1440 Uiso calc R 1.000
    H H1B -0.03250 1.37960 -0.42020 0.1440 Uiso calc R 1.000
    H H1C -0.09720 1.47480 -0.37020 0.1440 Uiso calc R 1.000
    H H2A -0.47220 1.32330 -0.44060 0.1220 Uiso calc R 1.000
    H H3B -0.44820 1.47120 -0.28870 0.1450 Uiso calc R 1.000
    H H3C -0.59200 1.37060 -0.28640 0.1450 Uiso calc R 1.000
    H H6A 0.10010 1.19690 -0.33730 0.0680 Uiso calc R 1.000
    H H9A -0.15400 1.14010 -0.06990 0.0760 Uiso calc R 1.000
    H H2B -0.47120 1.21410 -0.35930 0.1220 Uiso calc R 1.000
    H H2C -0.25800 1.21990 -0.41260 0.1220 Uiso calc R 1.000
    H H3A -0.58200 1.47730 -0.36820 0.1450 Uiso calc R 1.000
    H H19A 0.85790 0.36850 0.28280 0.0650 Uiso calc R 1.000
    H H21A 1.50760 0.23040 0.27150 0.0680 Uiso calc R 1.000
    H H22A 1.53530 0.38140 0.14850 0.0650 Uiso calc R 1.000
    H H24A 1.44840 0.04530 0.39010 0.2450 Uiso calc . 0.539(8)
    H H24B 1.38780 0.08690 0.46900 0.2450 Uiso calc . 0.539(8)
    H H24C 1.50390 0.17000 0.39630 0.2450 Uiso calc . 0.539(8)
    H H25A 0.99670 0.11480 0.29600 0.1460 Uiso calc . 0.539(8)
    H H25B 0.93010 0.07220 0.38830 0.1460 Uiso calc . 0.539(8)
    H H25C 1.15680 0.00880 0.36080 0.1460 Uiso calc . 0.539(8)
    H H26A 0.87580 0.23900 0.41970 0.1680 Uiso calc . 0.539(8)
    H H26B 1.05960 0.31370 0.42880 0.1680 Uiso calc . 0.539(8)
    H H26C 1.06940 0.17870 0.48700 0.1680 Uiso calc . 0.539(8)
    H H10A -0.36330 1.27920 -0.18190 0.0710 Uiso calc R 1.000
    H H13A 0.85680 0.90420 -0.17470 0.0680 Uiso calc R 1.000
    H H14A 1.10850 0.73370 -0.08010 0.0660 Uiso calc R 1.000
    H H24D 1.33780 0.29410 0.41540 0.1560 Uiso calc . 0.461(8)
    H H24E 1.38710 0.15600 0.47090 0.1560 Uiso calc . 0.461(8)
    H H24F 1.15780 0.24140 0.47580 0.1560 Uiso calc . 0.461(8)
    H H25D 1.24530 0.02460 0.33590 0.1670 Uiso calc . 0.461(8)
    H H25E 1.32770 0.00360 0.42680 0.1670 Uiso calc . 0.461(8)
    H H25F 1.46060 0.07150 0.35280 0.1670 Uiso calc . 0.461(8)
    H H26D 0.86350 0.14870 0.35050 0.2400 Uiso calc . 0.461(8)
    H H26E 0.85490 0.23750 0.40530 0.2400 Uiso calc . 0.461(8)
    H H26F 0.94360 0.09520 0.44350 0.2400 Uiso calc . 0.461(8)
loop_
    _atom_site_aniso_label
    _atom_site_aniso_U_11
    _atom_site_aniso_U_22
    _atom_site_aniso_U_33
    _atom_site_aniso_U_12
    _atom_site_aniso_U_13
    _atom_site_aniso_U_23
    S1 0.0560(5) 0.0611(5) 0.0504(5) -0.0031(4) -0.0010(4) -0.0020(4)
    O2 0.0479(12) 0.0515(11) 0.0502(12) -0.0087(9) -0.0014(9) -0.0071(9)
    O1 0.0662(14) 0.0563(12) 0.0404(11) -0.0022(11) -0.0055(10) -0.0086(9)
    N1 0.0601(17) 0.0672(17) 0.0474(15) 0.0009(14) -0.0021(12) -0.0072(13)
    N2 0.0476(15) 0.0606(15) 0.0517(15) -0.0058(12) -0.0029(12) -0.0030(12)
    C1 0.096(3) 0.072(3) 0.093(3) -0.018(2) -0.024(2) 0.017(2)
    C2 0.091(3) 0.079(2) 0.073(2) -0.004(2) -0.028(2) -0.027(2)
    C3 0.101(3) 0.095(3) 0.081(3) 0.036(3) -0.025(2) -0.036(2)
    C4 0.062(2) 0.0510(17) 0.0498(17) -0.0043(15) -0.0088(15) -0.0136(14)
    C5 0.060(2) 0.0474(16) 0.0457(17) -0.0102(14) -0.0036(14) -0.0142(13)
    C6 0.063(2) 0.0590(18) 0.0402(16) -0.0035(16) 0.0005(14) -0.0094(13)
    C7 0.0578(19) 0.0460(16) 0.0454(17) -0.0063(14) 0.0001(14) -0.0087(13)
    C8 0.063(2) 0.0462(16) 0.0393(16) -0.0076(14) -0.0022(14) -0.0107(12)
    C9 0.073(2) 0.071(2) 0.0438(17) -0.0045(18) 0.0058(16) -0.0170(15)
    C10 0.061(2) 0.0587(19) 0.0548(19) -0.0007(16) -0.0010(15) -0.0200(15)
    C11 0.0556(19) 0.0516(17) 0.0470(17) -0.0095(14) -0.0017(14) -0.0110(14)
    C12 0.058(2) 0.0505(17) 0.0451(16) -0.0104(14) -0.0066(14) -0.0098(13)
    C13 0.062(2) 0.0580(18) 0.0468(17) -0.0165(16) -0.0009(15) -0.0071(14)
    C14 0.0524(19) 0.0587(18) 0.0517(18) -0.0119(15) 0.0000(14) -0.0126(14)
    C15 0.0501(18) 0.0497(16) 0.0481(17) -0.0081(14) -0.0054(14) -0.0089(13)
    C16 0.0460(17) 0.0499(16) 0.0522(18) -0.0063(14) -0.0045(14) -0.0130(14)
    C17 0.0506(18) 0.0442(15) 0.0450(16) -0.0111(13) -0.0034(13) -0.0089(12)
    C18 0.0430(17) 0.0492(16) 0.0488(17) -0.0039(13) -0.0017(13) -0.0117(13)
    C19 0.0480(18) 0.0606(18) 0.0500(17) -0.0110(15) 0.0031(14) -0.0086(14)
    C20 0.0497(18) 0.0504(16) 0.0494(17) -0.0081(14) -0.0056(14) -0.0119(13)
    C21 0.0496(18) 0.0532(18) 0.0602(19) -0.0018(14) -0.0120(15) -0.0121(15)
    C22 0.0417(17) 0.0567(18) 0.0612(19) -0.0060(14) 0.0003(14) -0.0143(15)
    C23 0.063(2) 0.062(2) 0.0541(19) -0.0060(17) -0.0094(16) 0.0005(15)
    C24 0.120(7) 0.187(9) 0.111(7) -0.025(7) -0.024(6) 0.062(6)
    C25 0.149(8) 0.065(4) 0.072(5) -0.040(5) 0.013(5) 0.002(3)
    C26 0.182(9) 0.084(5) 0.059(4) -0.017(6) 0.040(5) -0.013(4)
    C24' 0.168(9) 0.087(6) 0.051(4) -0.022(6) -0.015(5) -0.010(4)
    C25' 0.178(10) 0.046(4) 0.091(6) 0.001(5) 0.022(6) -0.007(4)
    C26' 0.105(7) 0.175(10) 0.143(9) -0.048(7) 0.010(7) 0.053(7)
_geom_special_details
;
All e.s.d.'s (except the e.s.d. in the dihedral angle between two l.s. planes)
are estimated using the full covariance matrix. The cell e.s.d.'s are taken
into account individually in the estimation of e.s.d.'s in distances, angles
and torsion angles; correlations between e.s.d.'s in cell parameters are only
used when they are defined by crystal symmetry. An approximate (isotropic)
treatment of cell e.s.d.'s is used for estimating e.s.d.'s involving l.s.
planes.
;
loop_
    _geom_bond_atom_site_label_1
    _geom_bond_atom_site_label_2
    _geom_bond_site_symmetry_2
    _geom_bond_distance
    _geom_bond_publ_flag
    S1 C15 . 1.706(3) ?
    S1 C12 . 1.715(3) ?
    O2 C16 . 1.369(3) ?
    O2 C17 . 1.377(3) ?
    O1 C11 . 1.366(4) ?
    O1 C8 . 1.377(3) ?
    N1 C11 . 1.286(4) ?
    N1 C7 . 1.400(4) ?
    N2 C16 . 1.284(4) ?
    N2 C18 . 1.397(4) ?
    C1 C4 . 1.524(5) ?
    C1 H1A . 0.9600 ?
    C1 H1B . 0.9600 ?
    C1 H1C . 0.9600 ?
    C2 C4 . 1.523(5) ?
    C2 H2A . 0.9600 ?
    C2 H2B . 0.9600 ?
    C2 H2C . 0.9600 ?
    C3 C4 . 1.531(5) ?
    C3 H3A . 0.9600 ?
    C3 H3B . 0.9600 ?
    C3 H3C . 0.9600 ?
    C4 C5 . 1.526(4) ?
    C5 C6 . 1.379(4) ?
    C5 C10 . 1.398(4) ?
    C6 C7 . 1.389(4) ?
    C6 H6A . 0.9300 ?
    C7 C8 . 1.368(4) ?
    C8 C9 . 1.365(5) ?
    C9 C10 . 1.376(4) ?
    C9 H9A . 0.9300 ?
    C10 H10A . 0.9300 ?
    C11 C12 . 1.444(4) ?
    C12 C13 . 1.350(4) ?
    C13 C14 . 1.397(4) ?
    C13 H13A . 0.9300 ?
    C14 C15 . 1.355(4) ?
    C14 H14A . 0.9300 ?
    C15 C16 . 1.440(4) ?
    C17 C18 . 1.367(4) ?
    C17 C22 . 1.374(4) ?
    C18 C19 . 1.379(4) ?
    C19 C20 . 1.386(4) ?
    C19 H19A . 0.9300 ?
    C20 C21 . 1.399(4) ?
    C20 C23 . 1.511(4) ?
    C21 C22 . 1.380(4) ?
    C21 H21A . 0.9300 ?
    C22 H22A . 0.9300 ?
    C23 C26 . 1.511(4) ?
    C23 C26' . 1.512(5) ?
    C23 C24 . 1.512(5) ?
    C23 C25' . 1.521(5) ?
    C23 C24' . 1.550(5) ?
    C23 C25 . 1.553(4) ?
    C24 H24A . 0.9600 ?
    C24 H24B . 0.9600 ?
    C24 H24C . 0.9600 ?
    C25 H25A . 0.9600 ?
    C25 H25B . 0.9600 ?
    C25 H25C . 0.9600 ?
    C26 H26A . 0.9600 ?
    C26 H26B . 0.9600 ?
    C26 H26C . 0.9600 ?
    C24' H24D . 0.9600 ?
    C24' H24E . 0.9600 ?
    C24' H24F . 0.9600 ?
    C25' H25D . 0.9600 ?
    C25' H25E . 0.9600 ?
    C25' H25F . 0.9600 ?
    C26' H26D . 0.9600 ?
    C26' H26E . 0.9600 ?
    C26' H26F . 0.9600 ?
loop_
    _geom_angle_atom_site_label_1
    _geom_angle_atom_site_label_2
    _geom_angle_atom_site_label_3
    _geom_angle_site_symmetry_1
    _geom_angle_site_symmetry_3
    _geom_angle
    _geom_angle_publ_flag
    C15 S1 C12 . . 90.76(15) ?
    C16 O2 C17 . . 103.0(2) ?
    C11 O1 C8 . . 103.4(2) ?
    C11 N1 C7 . . 103.6(3) ?
    C16 N2 C18 . . 104.0(3) ?
    C4 C1 H1A . . 109.5 ?
    C4 C1 H1B . . 109.5 ?
    H1A C1 H1B . . 109.5 ?
    C4 C1 H1C . . 109.5 ?
    H1A C1 H1C . . 109.5 ?
    H1B C1 H1C . . 109.5 ?
    C4 C2 H2A . . 109.5 ?
    C4 C2 H2B . . 109.5 ?
    H2A C2 H2B . . 109.5 ?
    C4 C2 H2C . . 109.5 ?
    H2A C2 H2C . . 109.5 ?
    H2B C2 H2C . . 109.5 ?
    C4 C3 H3A . . 109.5 ?
    C4 C3 H3B . . 109.5 ?
    H3A C3 H3B . . 109.5 ?
    C4 C3 H3C . . 109.5 ?
    H3A C3 H3C . . 109.5 ?
    H3B C3 H3C . . 109.5 ?
    C2 C4 C1 . . 108.9(3) ?
    C2 C4 C5 . . 108.7(3) ?
    C1 C4 C5 . . 110.1(3) ?
    C2 C4 C3 . . 107.8(3) ?
    C1 C4 C3 . . 108.6(3) ?
    C5 C4 C3 . . 112.7(3) ?
    C6 C5 C10 . . 118.6(3) ?
    C6 C5 C4 . . 119.4(3) ?
    C10 C5 C4 . . 122.0(3) ?
    C5 C6 C7 . . 119.1(3) ?
    C5 C6 H6A . . 120.4 ?
    C7 C6 H6A . . 120.4 ?
    C8 C7 C6 . . 119.8(3) ?
    C8 C7 N1 . . 109.2(3) ?
    C6 C7 N1 . . 131.1(3) ?
    C9 C8 C7 . . 123.4(3) ?
    C9 C8 O1 . . 128.8(3) ?
    C7 C8 O1 . . 107.9(3) ?
    C8 C9 C10 . . 116.1(3) ?
    C8 C9 H9A . . 121.9 ?
    C10 C9 H9A . . 121.9 ?
    C9 C10 C5 . . 123.0(3) ?
    C9 C10 H10A . . 118.5 ?
    C5 C10 H10A . . 118.5 ?
    N1 C11 O1 . . 116.0(3) ?
    N1 C11 C12 . . 127.4(3) ?
    O1 C11 C12 . . 116.6(3) ?
    C13 C12 C11 . . 127.6(3) ?
    C13 C12 S1 . . 111.9(2) ?
    C11 C12 S1 . . 120.4(3) ?
    C12 C13 C14 . . 112.7(3) ?
    C12 C13 H13A . . 123.6 ?
    C14 C13 H13A . . 123.6 ?
    C15 C14 C13 . . 112.4(3) ?
    C15 C14 H14A . . 123.8 ?
    C13 C14 H14A . . 123.8 ?
    C14 C15 C16 . . 129.5(3) ?
    C14 C15 S1 . . 112.2(2) ?
    C16 C15 S1 . . 118.3(2) ?
    N2 C16 O2 . . 115.9(3) ?
    N2 C16 C15 . . 127.2(3) ?
    O2 C16 C15 . . 116.9(3) ?
    C18 C17 C22 . . 123.2(3) ?
    C18 C17 O2 . . 108.3(2) ?
    C22 C17 O2 . . 128.5(3) ?
    C17 C18 C19 . . 120.5(3) ?
    C17 C18 N2 . . 108.8(3) ?
    C19 C18 N2 . . 130.7(3) ?
    C18 C19 C20 . . 119.2(3) ?
    C18 C19 H19A . . 120.4 ?
    C20 C19 H19A . . 120.4 ?
    C19 C20 C21 . . 118.0(3) ?
    C19 C20 C23 . . 120.9(3) ?
    C21 C20 C23 . . 121.1(3) ?
    C22 C21 C20 . . 123.7(3) ?
    C22 C21 H21A . . 118.1 ?
    C20 C21 H21A . . 118.1 ?
    C17 C22 C21 . . 115.4(3) ?
    C17 C22 H22A . . 122.3 ?
    C21 C22 H22A . . 122.3 ?
    C26 C23 C20 . . 111.4(4) ?
    C26 C23 C26' . . 53.4(5) ?
    C20 C23 C26' . . 113.9(5) ?
    C26 C23 C24 . . 110.0(3) ?
    C20 C23 C24 . . 114.0(5) ?
    C26' C23 C24 . . 132.0(6) ?
    C26 C23 C25' . . 136.2(5) ?
    C20 C23 C25' . . 112.4(4) ?
    C26' C23 C25' . . 109.2(4) ?
    C24 C23 C25' . . 47.4(4) ?
    C26 C23 C24' . . 56.9(4) ?
    C20 C23 C24' . . 107.2(4) ?
    C26' C23 C24' . . 107.4(4) ?
    C24 C23 C24' . . 60.3(4) ?
    C25' C23 C24' . . 106.3(4) ?
    C26 C23 C25 . . 106.7(3) ?
    C20 C23 C25 . . 107.4(3) ?
    C26' C23 C25 . . 54.6(5) ?
    C24 C23 C25 . . 107.0(3) ?
    C25' C23 C25 . . 62.3(4) ?
    C24' C23 C25 . . 145.2(5) ?
    C23 C24 H24A . . 109.5 ?
    C23 C24 H24B . . 109.5 ?
    H24A C24 H24B . . 109.5 ?
    C23 C24 H24C . . 109.5 ?
    H24A C24 H24C . . 109.5 ?
    H24B C24 H24C . . 109.5 ?
    C23 C25 H25A . . 109.5 ?
    C23 C25 H25B . . 109.5 ?
    H25A C25 H25B . . 109.5 ?
    C23 C25 H25C . . 109.5 ?
    H25A C25 H25C . . 109.5 ?
    H25B C25 H25C . . 109.5 ?
    C23 C26 H26A . . 109.5 ?
    C23 C26 H26B . . 109.5 ?
    H26A C26 H26B . . 109.5 ?
    C23 C26 H26C . . 109.5 ?
    H26A C26 H26C . . 109.5 ?
    H26B C26 H26C . . 109.5 ?
    C23 C24' H24D . . 109.5 ?
    C23 C24' H24E . . 109.5 ?
    H24D C24' H24E . . 109.5 ?
    C23 C24' H24F . . 109.5 ?
    H24D C24' H24F . . 109.5 ?
    H24E C24' H24F . . 109.5 ?
    C23 C25' H25D . . 109.5 ?
    C23 C25' H25E . . 109.5 ?
    H25D C25' H25E . . 109.5 ?
    C23 C25' H25F . . 109.5 ?
    H25D C25' H25F . . 109.5 ?
    H25E C25' H25F . . 109.5 ?
    C23 C26' H26D . . 109.5 ?
    C23 C26' H26E . . 109.5 ?
    H26D C26' H26E . . 109.5 ?
    C23 C26' H26F . . 109.5 ?
    H26D C26' H26F . . 109.5 ?
    H26E C26' H26F . . 109.5 ?
loop_
    _geom_torsion_atom_site_label_1
    _geom_torsion_atom_site_label_2
    _geom_torsion_atom_site_label_3
    _geom_torsion_atom_site_label_4
    _geom_torsion_site_symmetry_1
    _geom_torsion_site_symmetry_2
    _geom_torsion_site_symmetry_3
    _geom_torsion_site_symmetry_4
    _geom_torsion
    _geom_torsion_publ_flag
    C2 C4 C5 C6 . . . . 68.7(4) ?
    C1 C4 C5 C6 . . . . -50.5(4) ?
    C3 C4 C5 C6 . . . . -171.8(3) ?
    C2 C4 C5 C10 . . . . -109.1(4) ?
    C1 C4 C5 C10 . . . . 131.7(4) ?
    C3 C4 C5 C10 . . . . 10.4(5) ?
    C10 C5 C6 C7 . . . . -1.5(5) ?
    C4 C5 C6 C7 . . . . -179.4(3) ?
    C5 C6 C7 C8 . . . . 1.9(5) ?
    C5 C6 C7 N1 . . . . 179.6(3) ?
    C11 N1 C7 C8 . . . . -0.3(4) ?
    C11 N1 C7 C6 . . . . -178.1(3) ?
    C6 C7 C8 C9 . . . . -1.2(5) ?
    N1 C7 C8 C9 . . . . -179.4(3) ?
    C6 C7 C8 O1 . . . . 178.0(3) ?
    N1 C7 C8 O1 . . . . -0.1(3) ?
    C11 O1 C8 C9 . . . . 179.6(3) ?
    C11 O1 C8 C7 . . . . 0.4(3) ?
    C7 C8 C9 C10 . . . . 0.2(5) ?
    O1 C8 C9 C10 . . . . -179.0(3) ?
    C8 C9 C10 C5 . . . . 0.2(5) ?
    C6 C5 C10 C9 . . . . 0.4(5) ?
    C4 C5 C10 C9 . . . . 178.3(3) ?
    C7 N1 C11 O1 . . . . 0.6(4) ?
    C7 N1 C11 C12 . . . . -179.3(3) ?
    C8 O1 C11 N1 . . . . -0.6(4) ?
    C8 O1 C11 C12 . . . . 179.3(3) ?
    N1 C11 C12 C13 . . . . 20.3(6) ?
    O1 C11 C12 C13 . . . . -159.6(3) ?
    N1 C11 C12 S1 . . . . -157.8(3) ?
    O1 C11 C12 S1 . . . . 22.3(4) ?
    C15 S1 C12 C13 . . . . 0.1(3) ?
    C15 S1 C12 C11 . . . . 178.5(3) ?
    C11 C12 C13 C14 . . . . -178.5(3) ?
    S1 C12 C13 C14 . . . . -0.3(4) ?
    C12 C13 C14 C15 . . . . 0.4(4) ?
    C13 C14 C15 C16 . . . . 179.9(3) ?
    C13 C14 C15 S1 . . . . -0.4(4) ?
    C12 S1 C15 C14 . . . . 0.2(3) ?
    C12 S1 C15 C16 . . . . 179.9(2) ?
    C18 N2 C16 O2 . . . . -0.1(4) ?
    C18 N2 C16 C15 . . . . 179.1(3) ?
    C17 O2 C16 N2 . . . . 0.1(3) ?
    C17 O2 C16 C15 . . . . -179.2(2) ?
    C14 C15 C16 N2 . . . . -175.3(3) ?
    S1 C15 C16 N2 . . . . 5.0(4) ?
    C14 C15 C16 O2 . . . . 3.9(5) ?
    S1 C15 C16 O2 . . . . -175.8(2) ?
    C16 O2 C17 C18 . . . . 0.0(3) ?
    C16 O2 C17 C22 . . . . 178.8(3) ?
    C22 C17 C18 C19 . . . . -0.2(5) ?
    O2 C17 C18 C19 . . . . 178.7(3) ?
    C22 C17 C18 N2 . . . . -178.9(3) ?
    O2 C17 C18 N2 . . . . 0.0(3) ?
    C16 N2 C18 C17 . . . . 0.0(3) ?
    C16 N2 C18 C19 . . . . -178.5(3) ?
    C17 C18 C19 C20 . . . . -0.6(5) ?
    N2 C18 C19 C20 . . . . 177.8(3) ?
    C18 C19 C20 C21 . . . . 0.4(4) ?
    C18 C19 C20 C23 . . . . -178.8(3) ?
    C19 C20 C21 C22 . . . . 0.5(5) ?
    C23 C20 C21 C22 . . . . 179.8(3) ?
    C18 C17 C22 C21 . . . . 1.0(4) ?
    O2 C17 C22 C21 . . . . -177.6(3) ?
    C20 C21 C22 C17 . . . . -1.2(5) ?
    C19 C20 C23 C26 . . . . -41.2(5) ?
    C21 C20 C23 C26 . . . . 139.6(5) ?
    C19 C20 C23 C26' . . . . 17.0(7) ?
    C21 C20 C23 C26' . . . . -162.3(6) ?
    C19 C20 C23 C24 . . . . -166.3(5) ?
    C21 C20 C23 C24 . . . . 14.5(6) ?
    C19 C20 C23 C25' . . . . 141.8(5) ?
    C21 C20 C23 C25' . . . . -37.4(6) ?
    C19 C20 C23 C24' . . . . -101.7(5) ?
    C21 C20 C23 C24' . . . . 79.0(6) ?
    C19 C20 C23 C25 . . . . 75.3(5) ?
    C21 C20 C23 C25 . . . . -104.0(5) ?
