# Supplementary material for: 5-tert-Butyl-2-[5-(5-tert-butyl-1,3-benzoxazol-2-yl)-2-thien­yl]-1,3-benzoxazole
Source: Acta Crystallogr Sect E Struct Rep Online. 2008 Nov 22;64(Pt 12):o2410. doi: 10.1107/S1600536808037665 (PMC2959973; doi:10.1107/S1600536808037665)
Supplement: Supplementary file 2 [file e-64-o2410-Isup2.hkl]

# 
# h,k,l, Fc-squared, Fo-squared, sigma(Fo-squared) and status flag 
# 
data_I
_shelx_title ' WF0882   in p-1             New: P-1' 
_shelx_refln_list_code          4 
_shelx_F_calc_maximum      187.06 
_exptl_crystal_F_000       455.93 
_reflns_d_resolution_high  0.7828 
 
loop_ 
 _symmetry_equiv_pos_as_xyz 
 'x, y, z' 
 '-x, -y, -z' 
 
_cell_length_a     6.0852 
_cell_length_b    11.5200 
_cell_length_c    16.9860 
_cell_angle_alpha  72.790 
_cell_angle_beta   88.880 
_cell_angle_gamma  79.320 
 
_shelx_F_squared_multiplier     1.000 
 
loop_ 
 _refln_index_h 
 _refln_index_k 
 _refln_index_l 
 _refln_F_squared_calc 
 _refln_F_squared_meas 
 _refln_F_squared_sigma 
 _refln_observed_status 
   1   0   0     1623.53     1651.19     45.97 o 
   2   0   0       91.57       78.94      4.30 o 
   3   0   0      338.26      380.26     13.90 o 
   4   0   0      335.90      360.95     14.35 o 
   5   0   0      624.03      649.94     13.51 o 
   6   0   0        0.11        0.67      2.13 o 
  -7   1   0        3.24        7.16      4.10 o 
  -6   1   0        4.19        4.27      3.29 o 
  -5   1   0        0.03        1.37      1.25 o 
  -4   1   0      330.17      342.93      9.30 o 
  -3   1   0     1532.73     1658.32     33.59 o 
  -2   1   0      270.15      247.86      6.14 o 
  -1   1   0      218.37      261.85      8.09 o 
   0   1   0       17.96       10.96      0.66 o 
   1   1   0     4728.76     5195.13    141.91 o 
   2   1   0        0.94        1.62      1.40 o 
   3   1   0      503.07      528.92     18.34 o 
   4   1   0       18.82       15.00      3.18 o 
   5   1   0       17.67       11.61      3.17 o 
   6   1   0      255.90      231.33     13.08 o 
  -7   2   0        0.21        1.12      3.92 o 
  -6   2   0       11.02       13.56      4.64 o 
  -5   2   0       31.07       34.85      5.03 o 
  -4   2   0       21.98       19.86      1.86 o 
  -3   2   0       13.42       11.52      1.49 o 
  -2   2   0      133.86      127.41      3.71 o 
  -1   2   0     1277.09     1369.34     28.20 o 
   0   2   0      911.27      795.89     22.26 o 
   1   2   0     1409.44     1458.98     28.84 o 
   2   2   0      168.88      176.07      7.60 o 
   3   2   0       38.32       28.05      3.51 o 
   4   2   0      249.53      278.95     12.54 o 
   5   2   0        0.17        0.14      3.47 o 
   6   2   0       11.06        7.01      3.90 o 
   7   2   0        6.30       -0.35      3.85 o 
  -7   3   0        0.02        0.64      4.03 o 
  -6   3   0        0.15        0.46      3.00 o 
  -5   3   0       24.62       14.41      4.40 o 
  -4   3   0       39.96       37.43      2.97 o 
  -3   3   0       96.02      133.73      4.31 o 
  -2   3   0        0.76        0.71      0.77 o 
  -1   3   0      434.68      404.65      8.12 o 
   0   3   0      431.06      390.99      8.81 o 
   1   3   0     2378.19     2435.35     47.48 o 
   2   3   0      108.91      103.52      7.08 o 
   3   3   0      725.85      722.72     24.24 o 
   4   3   0        2.34        1.84      2.12 o 
   5   3   0        4.54        2.10      2.80 o 
   6   3   0       15.76       26.39      5.63 o 
   7   3   0        2.17        2.69      4.31 o 
  -6   4   0       14.82       12.70      5.41 o 
  -5   4   0        0.61        2.08      3.57 o 
  -4   4   0        1.69        1.70      1.57 o 
  -3   4   0       31.03       30.33      2.39 o 
  -2   4   0        3.84        3.12      0.80 o 
  -1   4   0      165.86      183.50      3.84 o 
   0   4   0      890.36      911.18     15.40 o 
   1   4   0      638.89      616.77     13.82 o 
   2   4   0      883.49      856.84     18.91 o 
   3   4   0        0.07        2.20      1.47 o 
   4   4   0        0.65        0.48      2.06 o 
   5   4   0      241.02      262.53     13.71 o 
   6   4   0        1.59        5.91      3.72 o 
   7   4   0        6.17        0.94      4.05 o 
  -6   5   0       22.99       21.62      6.13 o 
  -5   5   0       37.05       27.75      6.09 o 
  -4   5   0      126.06       99.96      9.74 o 
  -3   5   0      117.10      134.62      9.44 o 
  -2   5   0       26.87       33.50      3.17 o 
  -1   5   0       41.10       39.17      1.36 o 
   0   5   0      490.69      456.51     10.42 o 
   1   5   0       96.18      106.98      2.57 o 
   2   5   0      289.03      336.08      9.16 o 
   3   5   0        0.24       -0.29      1.48 o 
   4   5   0        3.84        0.74      2.23 o 
   5   5   0        0.49        1.86      2.93 o 
   6   5   0       27.54       32.11      6.16 o 
   7   5   0        3.83        0.37      3.85 o 
  -6   6   0        0.02        0.28      4.42 o 
  -5   6   0        0.55       -2.28      3.15 o 
  -4   6   0       35.83       29.06      4.38 o 
  -3   6   0      289.04      316.29      9.38 o 
  -2   6   0      361.53      373.31     10.17 o 
  -1   6   0       37.37       39.29      1.44 o 
   0   6   0      475.29      467.95      8.91 o 
   1   6   0        0.73        0.35      0.61 o 
   2   6   0        5.78        4.40      1.48 o 
   3   6   0       26.91       32.63      3.12 o 
   4   6   0        4.61       10.67      3.72 o 
   5   6   0       80.84       83.10      8.20 o 
   6   6   0        0.86        1.51      3.57 o 
   7   6   0        1.21        7.60      4.40 o 
  -5   7   0        9.52       25.98      6.46 o 
  -4   7   0        8.62        0.04      2.91 o 
  -3   7   0      328.90      300.02     12.38 o 
  -2   7   0       21.02       22.86      2.36 o 
  -1   7   0       34.31       40.36      2.82 o 
   0   7   0       82.61       77.53      2.56 o 
   1   7   0       48.46       47.87      2.16 o 
   2   7   0      462.55      472.89     10.03 o 
   3   7   0       20.90       29.79      3.21 o 
   4   7   0       14.21       12.83      4.51 o 
   5   7   0       25.76       13.69      4.51 o 
   6   7   0       35.92       33.56      6.53 o 
   7   7   0        2.98       10.96      5.74 o 
  -5   8   0        0.51       -1.14      4.01 o 
  -4   8   0       14.46       15.20      5.30 o 
  -3   8   0        7.70        9.84      2.07 o 
  -2   8   0        8.61       10.07      1.92 o 
  -1   8   0       55.39       51.17      3.42 o 
   0   8   0       37.97       38.03      2.86 o 
   1   8   0       14.16       12.08      1.79 o 
   2   8   0        0.10        0.82      1.04 o 
   3   8   0      365.56      382.01      9.48 o 
   4   8   0        2.20        3.41      1.93 o 
   5   8   0       47.90       43.47      5.40 o 
   6   8   0       15.11       18.86      4.65 o 
   7   8   0        2.77        3.35      6.61 o 
  -4   9   0        0.24        2.74      3.83 o 
  -3   9   0       21.81       19.08      3.18 o 
  -2   9   0       67.10       51.14      3.95 o 
  -1   9   0       57.72       64.22      3.93 o 
   0   9   0      173.89      173.78      6.45 o 
   1   9   0        2.02        4.38      2.28 o 
   2   9   0        1.74        2.42      2.52 o 
   3   9   0        0.50        2.10      1.48 o 
   4   9   0       12.74       13.52      2.54 o 
   5   9   0        9.49       11.32      4.25 o 
   6   9   0       10.53       15.84      5.44 o 
  -4  10   0        2.99        1.75      4.62 o 
  -3  10   0       16.30        6.81      4.86 o 
  -2  10   0       27.02       26.98      3.45 o 
  -1  10   0       21.19       26.37      3.16 o 
   0  10   0        7.30       10.75      3.26 o 
   1  10   0        0.09       -2.50      1.86 o 
   2  10   0      118.06      111.53      8.11 o 
   3  10   0        3.29        1.88      1.61 o 
   4  10   0        1.75        5.13      2.12 o 
   5  10   0        6.82        8.20      4.01 o 
   6  10   0        9.20        9.78      4.77 o 
  -3  11   0        0.69        4.05      3.94 o 
  -2  11   0        4.55        7.78      2.65 o 
  -1  11   0      269.18      260.68     15.43 o 
   0  11   0       21.27       15.55      4.21 o 
   1  11   0        1.09        1.95      2.74 o 
   2  11   0       22.56       27.36      5.04 o 
   3  11   0       27.58       27.00      3.66 o 
   4  11   0       19.19       20.22      3.05 o 
   5  11   0        9.90        7.30      3.02 o 
  -2  12   0        3.92        2.74      2.50 o 
  -1  12   0        1.22        1.16      3.18 o 
   0  12   0       22.74       30.86      5.61 o 
   1  12   0       19.25       15.51      4.60 o 
   2  12   0       25.09       24.93      5.39 o 
   3  12   0        6.23        1.75      3.39 o 
   4  12   0        1.22       -0.87      2.37 o 
   5  12   0       17.18       13.40      4.03 o 
  -1  13   0        0.09       -1.66      3.68 o 
   0  13   0       12.91       14.06      4.75 o 
   1  13   0       18.81       16.80      4.93 o 
   2  13   0        3.47        0.24      3.81 o 
   3  13   0        1.27        1.12      4.14 o 
   4  13   0        2.11        3.39      4.20 o 
   1  14   0       10.88       15.24      5.19 o 
   2  14   0        0.49        2.56      4.58 o 
  -3 -13   1        0.24       -1.64      3.33 o 
  -2 -13   1        2.63        3.31      3.83 o 
  -1 -13   1        1.89       -0.77      3.48 o 
   0 -13   1        2.46       -0.57      3.68 o 
   1 -13   1        0.72       -1.45      3.53 o 
  -5 -12   1        1.85        0.86      2.71 o 
  -4 -12   1        4.88        6.15      4.69 o 
  -3 -12   1       27.75       37.15      6.72 o 
  -2 -12   1        2.32        3.88      3.44 o 
  -1 -12   1        1.08        3.64      3.46 o 
   0 -12   1       56.81       60.40      6.92 o 
   1 -12   1        0.60        0.15      2.80 o 
   2 -12   1        0.03       -3.01      2.81 o 
  -5 -11   1        0.56        3.56      2.76 o 
  -4 -11   1        0.64       -2.84      1.89 o 
  -3 -11   1       25.67       14.70      4.25 o 
  -2 -11   1       59.24       73.55      7.34 o 
  -1 -11   1        0.15        2.47      2.89 o 
   0 -11   1       10.22        9.99      3.48 o 
   1 -11   1       23.20       29.02      4.80 o 
   2 -11   1        3.01        2.30      2.41 o 
   3 -11   1        1.47        1.58      4.49 o 
  -6 -10   1       22.95       25.35      6.07 o 
  -5 -10   1       46.86       51.99      4.95 o 
  -4 -10   1        0.16       -2.27      1.52 o 
  -3 -10   1        3.24        2.58      1.73 o 
  -2 -10   1        0.42        1.53      2.41 o 
  -1 -10   1      163.49      147.85      9.23 o 
   0 -10   1       41.89       47.14      5.41 o 
   1 -10   1       38.68       45.42      4.01 o 
   2 -10   1        9.17        9.78      2.55 o 
   3 -10   1       24.12       33.35      4.00 o 
   4 -10   1        3.76       14.94      5.74 o 
  -6  -9   1        8.84       11.39      4.76 o 
  -5  -9   1      125.67      123.82      6.79 o 
  -4  -9   1       31.21       35.68      3.57 o 
  -3  -9   1        0.07        1.29      1.33 o 
  -2  -9   1       33.61       37.00      2.73 o 
  -1  -9   1       43.66       58.23      5.54 o 
   0  -9   1      274.12      280.06      8.86 o 
   1  -9   1       14.56       12.52      2.24 o 
   2  -9   1        7.06        6.64      2.10 o 
   3  -9   1        0.32       -2.16      3.55 o 
   4  -9   1        3.10        1.69      4.18 o 
  -7  -8   1        7.05        2.65      6.31 o 
  -6  -8   1        8.15       11.04      4.77 o 
  -5  -8   1       15.31       17.30      5.45 o 
  -4  -8   1       27.53       28.24      3.67 o 
  -3  -8   1       75.42       78.72      5.41 o 
  -2  -8   1      203.70      194.42      5.60 o 
  -1  -8   1        0.88        4.17      1.39 o 
   0  -8   1      135.40      129.85      5.16 o 
   1  -8   1       77.31       79.84      4.54 o 
   2  -8   1        0.10        0.96      1.40 o 
   3  -8   1       99.52       95.20      5.20 o 
   4  -8   1        2.47        0.59      3.29 o 
   5  -8   1        0.16       -2.67      4.42 o 
  -7  -7   1        0.56       -1.66      4.05 o 
  -6  -7   1       77.83       66.26      8.30 o 
  -5  -7   1        9.54       10.23      4.27 o 
  -4  -7   1        0.33        0.24      1.75 o 
  -3  -7   1       19.86       20.65      3.91 o 
  -2  -7   1      170.09      153.94     14.98 o 
  -1  -7   1      702.82      714.91     11.48 o 
   0  -7   1       70.10       89.44      2.82 o 
   1  -7   1       55.74       58.27      3.28 o 
   2  -7   1      286.68      280.97      8.72 o 
   3  -7   1      437.57      429.03     13.60 o 
   4  -7   1       43.82       35.28      3.48 o 
   5  -7   1        0.57       -1.14      3.29 o 
  -7  -6   1        9.70        7.01      4.71 o 
  -6  -6   1        3.61        8.72      4.27 o 
  -5  -6   1      102.14      113.22      9.10 o 
  -4  -6   1        0.43       -1.58      1.46 o 
  -3  -6   1      283.92      288.62      9.12 o 
  -2  -6   1       85.98       91.17      4.15 o 
  -1  -6   1       16.75       16.30      1.14 o 
   0  -6   1       55.94       54.06      3.56 o 
   1  -6   1        1.19       -0.23      0.79 o 
   2  -6   1      256.97      222.02      7.17 o 
   3  -6   1        0.18        0.82      1.74 o 
   4  -6   1        3.19        6.09      1.75 o 
   5  -6   1        0.05       -1.77      3.42 o 
   6  -6   1       13.87       14.94      6.48 o 
  -7  -5   1        0.30        4.45      4.62 o 
  -6  -5   1      105.70      108.59      9.91 o 
  -5  -5   1        3.38        3.39      3.07 o 
  -4  -5   1       78.08       79.66      7.03 o 
  -3  -5   1       10.24       23.23      4.67 o 
  -2  -5   1      412.72      389.40     10.15 o 
  -1  -5   1      690.62      716.59     12.83 o 
   0  -5   1        0.56        0.08      0.52 o 
   1  -5   1        0.22        1.05      0.90 o 
   2  -5   1        6.32        3.46      1.14 o 
   3  -5   1      940.53      868.07     20.41 o 
   4  -5   1       38.83       35.43      3.94 o 
   5  -5   1       22.17       27.64      6.15 o 
   6  -5   1        8.19        2.32      3.92 o 
  -7  -4   1       29.42       24.49      6.07 o 
  -6  -4   1        2.57        5.06      3.59 o 
  -5  -4   1       79.78       79.70      7.58 o 
  -4  -4   1       20.77       25.15      4.27 o 
  -3  -4   1        3.18        2.88      1.26 o 
  -2  -4   1      163.00      157.19      5.26 o 
  -1  -4   1       19.30       11.95      1.37 o 
   0  -4   1     1042.62      931.99     29.68 o 
   1  -4   1      154.01      132.00      5.49 o 
   2  -4   1        0.97        2.41      1.14 o 
   3  -4   1       85.73       97.01      5.19 o 
   4  -4   1       24.66       32.07      2.99 o 
   5  -4   1        0.40       -0.81      2.83 o 
   6  -4   1       33.56       37.61      7.27 o 
  -7  -3   1        0.02        8.63      4.62 o 
  -6  -3   1       28.93       15.14      4.78 o 
  -5  -3   1        0.08        2.17      2.85 o 
  -4  -3   1      103.82      110.46      4.40 o 
  -3  -3   1      980.73      964.83     30.97 o 
  -2  -3   1      479.61      451.85     10.85 o 
  -1  -3   1      211.91      209.01      5.49 o 
   0  -3   1      157.33      146.16      3.69 o 
   1  -3   1      119.77      126.02      5.00 o 
   2  -3   1      577.69      519.74     11.07 o 
   3  -3   1        2.84        3.77      0.99 o 
   4  -3   1      100.03       98.53      5.81 o 
   5  -3   1        1.03       -0.36      1.55 o 
   6  -3   1        0.33        0.09      3.53 o 
   7  -3   1        1.48        0.74      4.73 o 
  -7  -2   1        0.19        4.25      4.25 o 
  -6  -2   1       11.15       16.65      4.71 o 
  -5  -2   1        1.08        1.42      2.83 o 
  -4  -2   1      409.61      397.12     12.81 o 
  -3  -2   1      295.01      331.21      8.69 o 
  -2  -2   1      218.66      214.63      5.93 o 
  -1  -2   1     1422.80     1369.28     27.18 o 
   0  -2   1      327.60      346.53      7.28 o 
   1  -2   1      948.80      799.48     22.61 o 
   2  -2   1     2181.85     2405.66     46.73 o 
   3  -2   1       48.79       47.50      2.51 o 
   4  -2   1       45.28       46.48      2.94 o 
   5  -2   1       88.35       72.47      4.48 o 
   6  -2   1       56.09       61.32      7.73 o 
   7  -2   1       11.03        3.57      4.14 o 
  -7  -1   1       10.34       13.18      5.34 o 
  -6  -1   1       70.87       74.48      7.89 o 
  -5  -1   1        4.21       -0.18      1.37 o 
  -4  -1   1      113.07       90.13      5.97 o 
  -3  -1   1      259.57      267.73      7.59 o 
  -2  -1   1     1178.71     1090.93     23.05 o 
  -1  -1   1     8948.74     9673.61    262.75 o 
   0  -1   1       23.34       20.11      1.18 o 
   1  -1   1      527.08      455.12      9.42 o 
   2  -1   1      414.63      397.77      9.04 o 
   3  -1   1     1378.39     1411.63     28.98 o 
   4  -1   1      103.72       84.09      3.87 o 
   5  -1   1       93.19      117.94      5.24 o 
   6  -1   1        0.11       -2.28      2.83 o 
   7  -1   1        4.64        3.00      3.75 o 
  -6   0   1        9.28       11.04      2.84 o 
  -5   0   1       58.30       37.63      3.53 o 
  -4   0   1      434.73      444.26     16.69 o 
  -3   0   1      321.40      361.91      9.66 o 
  -2   0   1        3.32        2.83      0.89 o 
  -1   0   1     4174.75     4296.41    117.45 o 
   1   0   1     2271.97     2243.05     61.71 o 
   2   0   1        3.66        5.43      1.42 o 
   3   0   1        9.72        8.63      2.17 o 
   4   0   1        0.67        0.59      1.84 o 
   5   0   1      350.51      348.97     10.37 o 
   6   0   1       73.88       81.58      5.14 o 
  -6   1   1       45.12       43.92      6.29 o 
  -5   1   1       79.20       76.82      3.57 o 
  -4   1   1        3.89        2.46      1.38 o 
  -3   1   1      277.09      281.69      6.32 o 
  -2   1   1      482.10      466.11      8.68 o 
  -1   1   1      564.61      589.13     12.61 o 
   0   1   1       96.60       93.63      3.02 o 
   1   1   1      386.44      358.79     11.08 o 
   2   1   1       32.92       45.74      3.27 o 
   3   1   1      766.13      869.31     27.50 o 
   4   1   1        0.11        0.42      1.77 o 
   5   1   1      154.86      224.88     11.80 o 
   6   1   1       35.09       39.46      3.17 o 
  -7   2   1        1.10        2.01      3.72 o 
  -6   2   1        7.60       14.63      4.62 o 
  -5   2   1       40.13       36.72      5.59 o 
  -4   2   1       43.80       37.73      3.85 o 
  -3   2   1        0.57        1.06      0.76 o 
  -2   2   1      187.79      219.50      4.77 o 
  -1   2   1      436.77      451.55     20.38 o 
   0   2   1      332.84      337.75      9.87 o 
   1   2   1    10518.45    10385.02    161.21 o 
   2   2   1      114.78       91.48      5.03 o 
   3   2   1      125.06      105.65      6.21 o 
   4   2   1       30.11       24.36      3.94 o 
   5   2   1        0.02        4.95      3.09 o 
   6   2   1       10.96        7.10      4.18 o 
   7   2   1        5.68       14.61      4.97 o 
  -7   3   1        0.11       -1.64      4.18 o 
  -6   3   1        1.51        1.27      3.59 o 
  -5   3   1      104.20      111.27      8.90 o 
  -4   3   1      105.06      101.15      3.62 o 
  -3   3   1      401.57      383.49      8.02 o 
  -2   3   1      213.85      189.32      4.86 o 
  -1   3   1       14.50       22.34      1.97 o 
   0   3   1       18.51       20.12      0.91 o 
   1   3   1      314.44      287.65      8.33 o 
   2   3   1      637.92      595.32     13.62 o 
   3   3   1        0.11        0.22      1.58 o 
   4   3   1      249.37      247.28     11.94 o 
   5   3   1       40.97       48.17      5.98 o 
   6   3   1        2.21        2.47      3.44 o 
   7   3   1        8.83       14.13      4.97 o 
  -6   4   1        4.16        6.83      4.62 o 
  -5   4   1        0.04       -2.85      2.98 o 
  -4   4   1       57.92       72.19      6.14 o 
  -3   4   1       10.96        6.44      1.04 o 
  -2   4   1      580.63      596.27     10.95 o 
  -1   4   1       15.95       12.30      0.95 o 
   0   4   1        0.92        6.14      0.68 o 
   1   4   1      312.98      311.29      6.26 o 
   2   4   1     1970.93     2035.65     41.11 o 
   3   4   1      393.61      385.30     15.25 o 
   4   4   1       20.04       23.04      4.14 o 
   5   4   1       98.95      100.67      8.15 o 
   6   4   1        4.16        5.15      3.61 o 
   7   4   1        0.83       -1.69      4.45 o 
  -6   5   1       29.36       31.13      7.23 o 
  -5   5   1       41.10       35.09      6.48 o 
  -4   5   1       53.71       33.63      5.94 o 
  -3   5   1       11.68       13.43      1.73 o 
  -2   5   1       90.93      110.62      3.09 o 
  -1   5   1      720.24      765.09     13.34 o 
   0   5   1      697.47      645.91     11.46 o 
   1   5   1      231.52      202.88      3.96 o 
   2   5   1      179.48      207.04      5.31 o 
   3   5   1       58.21       57.72      8.51 o 
   4   5   1        2.91        3.18      2.45 o 
   5   5   1      101.92       94.33      8.46 o 
   6   5   1        0.09       -1.25      3.18 o 
   7   5   1        6.55       16.04     10.22 o 
  -6   6   1        0.81        2.08      4.25 o 
  -5   6   1        3.01        3.33      4.03 o 
  -4   6   1       30.27       15.55      4.67 o 
  -3   6   1       95.89       90.47      4.21 o 
  -2   6   1      150.59      156.93      6.24 o 
  -1   6   1      167.44      187.81      8.70 o 
   0   6   1       22.39       36.50      2.15 o 
   1   6   1       54.62       60.13      2.23 o 
   2   6   1       25.92       27.30      2.20 o 
   3   6   1        0.02        0.30      0.90 o 
   4   6   1        9.26        0.59      2.50 o 
   5   6   1        6.37        2.89      3.37 o 
   6   6   1        1.40        1.73      4.88 o 
   7   6   1       12.00       14.21      7.63 o 
  -5   7   1       48.04       50.50      8.24 o 
  -4   7   1        0.34        2.58      3.57 o 
  -3   7   1        2.09        1.80      1.64 o 
  -2   7   1        2.20        3.03      1.32 o 
  -1   7   1       29.57       19.69      2.09 o 
   0   7   1       15.46       23.28      1.46 o 
   1   7   1      174.09      168.11      4.38 o 
   2   7   1      253.40      274.52      9.32 o 
   3   7   1       91.28      102.39      4.16 o 
   4   7   1        9.35        3.45      2.06 o 
   5   7   1        0.46       -1.61      2.06 o 
   6   7   1       11.65       18.13      5.57 o 
   7   7   1        0.58       -2.66      3.81 o 
  -5   8   1        0.72        0.26      4.12 o 
  -4   8   1       50.89       42.06      7.32 o 
  -3   8   1       22.80       18.15      2.53 o 
  -2   8   1      227.12      220.46      7.53 o 
  -1   8   1       37.64       45.08      3.18 o 
   0   8   1       29.63       34.51      2.71 o 
   1   8   1       16.10       14.56      1.46 o 
   2   8   1        7.54       11.22      1.97 o 
   3   8   1      147.57      164.31      5.62 o 
   4   8   1        0.16       -0.85      1.48 o 
   5   8   1       16.28       27.96      4.39 o 
   6   8   1       10.77       14.69      4.22 o 
   7   8   1        2.07        3.38      4.51 o 
  -5   9   1       36.23       50.93      9.40 o 
  -4   9   1        5.80        2.21      3.96 o 
  -3   9   1       25.72       22.21      5.61 o 
  -2   9   1      109.87      120.05      5.61 o 
  -1   9   1      114.33      117.76      6.39 o 
   0   9   1       85.62       96.91      7.24 o 
   1   9   1       56.69       66.68      3.58 o 
   2   9   1       32.06       30.48      2.99 o 
   3   9   1        0.96        2.32      1.48 o 
   4   9   1       72.42       68.56      5.70 o 
   5   9   1        0.16       -0.65      2.50 o 
   6   9   1       12.41       17.10      5.30 o 
  -4  10   1        2.86        0.68      3.99 o 
  -3  10   1       24.35       35.11      6.90 o 
  -2  10   1      110.45      124.07      6.11 o 
  -1  10   1       39.61       44.97      3.80 o 
   0  10   1       53.13       47.06      5.28 o 
   1  10   1        5.40       -0.68      2.67 o 
   2  10   1       58.82       65.04     15.70 o 
   3  10   1       10.69       20.44      3.07 o 
   4  10   1        9.79        8.21      2.38 o 
   5  10   1        1.93       -1.19      2.97 o 
   6  10   1        0.03        2.59      3.80 o 
  -3  11   1        3.23        0.31      3.79 o 
  -2  11   1       21.10       22.85      3.44 o 
  -1  11   1       48.56       56.35      4.43 o 
   0  11   1       75.87       97.70      7.73 o 
   1  11   1       12.51       13.29      3.85 o 
   2  11   1        0.36       -1.38      2.63 o 
   3  11   1       10.40       13.32      2.94 o 
   4  11   1       50.47       57.31      5.22 o 
   5  11   1        5.95       12.95      4.31 o 
   6  11   1        0.00        9.07      6.13 o 
  -2  12   1        0.41       -1.20      3.09 o 
  -1  12   1        0.04       -3.53      3.22 o 
   0  12   1        3.44        1.91      3.37 o 
   1  12   1       25.36       21.01      4.67 o 
   2  12   1       11.47        4.40      3.68 o 
   3  12   1       12.32       17.21      5.08 o 
   4  12   1        3.13        1.39      2.65 o 
   5  12   1        1.53        0.35      3.56 o 
  -1  13   1        2.22        4.10      3.77 o 
   0  13   1      115.20      142.74     10.43 o 
   1  13   1        4.34        3.77      3.46 o 
   2  13   1        8.18        4.07      4.01 o 
   3  13   1        0.00       -1.95      3.33 o 
   4  13   1        3.14        0.18      4.31 o 
   1  14   1        5.34        3.13      4.38 o 
   2  14   1        5.49       10.80      4.93 o 
  -3 -13   2        0.44       -1.80      3.24 o 
  -2 -13   2        1.46        1.20      3.72 o 
  -1 -13   2        0.68        0.81      3.42 o 
   0 -13   2        7.18        8.50      4.25 o 
  -4 -12   2        1.60        6.77      4.10 o 
  -3 -12   2       78.58       76.29      8.52 o 
  -2 -12   2        4.66        5.28      3.59 o 
  -1 -12   2        0.00       -2.04      2.78 o 
   0 -12   2        0.06        0.64      3.18 o 
   1 -12   2        2.11        1.49      3.22 o 
   2 -12   2        4.76        5.78      3.75 o 
  -5 -11   2        2.44        0.04      2.58 o 
  -4 -11   2        0.65        4.18      2.24 o 
  -3 -11   2       11.38       12.75      4.01 o 
  -2 -11   2       46.41       46.22      6.11 o 
  -1 -11   2       13.45       17.06      4.42 o 
   0 -11   2       50.04       48.28      5.87 o 
   1 -11   2        0.13        0.02      2.17 o 
   2 -11   2        0.86        0.54      2.28 o 
   3 -11   2        2.76        3.92      2.69 o 
  -6 -10   2       16.01       11.88      6.04 o 
  -5 -10   2       26.41       20.22      4.85 o 
  -4 -10   2        6.42        9.72      2.55 o 
  -3 -10   2       18.23       22.03      2.78 o 
  -2 -10   2        0.17        0.61      2.34 o 
  -1 -10   2       58.08       68.01      6.46 o 
   0 -10   2       21.05       26.85      4.36 o 
   1 -10   2       85.65       86.82      5.11 o 
   2 -10   2        2.03       -0.78      1.90 o 
   3 -10   2        4.77        2.89      2.56 o 
   4 -10   2        4.24       10.82      5.69 o 
  -6  -9   2        0.01        2.98      4.20 o 
  -5  -9   2       56.36       64.34     11.71 o 
  -4  -9   2       35.51       45.53      4.86 o 
  -3  -9   2        0.89        1.99      2.23 o 
  -2  -9   2        0.31        0.56      1.18 o 
  -1  -9   2       79.84       82.79      6.55 o 
   0  -9   2      349.06      356.22     14.52 o 
   1  -9   2        4.67        9.63      2.08 o 
   2  -9   2       16.18       15.48      2.68 o 
   3  -9   2        1.06        2.02      2.16 o 
   4  -9   2        6.00       11.50      4.86 o 
  -6  -8   2        2.28        1.18      4.07 o 
  -5  -8   2        1.08       -0.06      2.24 o 
  -4  -8   2       49.33       63.61      4.97 o 
  -3  -8   2      133.73      159.34      9.76 o 
  -2  -8   2       71.81       71.85      4.10 o 
  -1  -8   2       11.86       12.73      2.78 o 
   0  -8   2        1.20        2.17      1.33 o 
   1  -8   2      169.18      183.56      6.66 o 
   2  -8   2      256.77      238.35      8.22 o 
   3  -8   2       60.06       61.45      4.36 o 
   4  -8   2       17.70       18.85      3.11 o 
   5  -8   2        0.01        8.10      5.30 o 
  -7  -7   2        0.42       -1.45      4.05 o 
  -6  -7   2       13.40       12.55      4.71 o 
  -5  -7   2       10.09        8.24      4.34 o 
  -4  -7   2      173.32      151.04      6.90 o 
  -3  -7   2       90.45       97.00      4.99 o 
  -2  -7   2        0.22       -1.63      1.08 o 
  -1  -7   2      736.35      760.60     17.38 o 
   0  -7   2        9.26        6.03      2.09 o 
   1  -7   2      119.86      112.63      4.78 o 
   2  -7   2       26.81       28.09      2.79 o 
   3  -7   2       16.82       17.47      2.51 o 
   4  -7   2       44.80       48.87      4.56 o 
   5  -7   2       21.29       35.18      7.32 o 
  -7  -6   2        0.01        2.58      4.07 o 
  -6  -6   2        2.06        0.96      3.64 o 
  -5  -6   2       88.07       92.57      8.35 o 
  -4  -6   2       33.61       33.22      5.19 o 
  -3  -6   2       37.22       40.57      3.36 o 
  -2  -6   2       12.30       10.58      1.82 o 
  -1  -6   2      118.69      123.80      4.98 o 
   0  -6   2       58.93       62.56      2.53 o 
   1  -6   2      205.74      215.67      8.80 o 
   2  -6   2      325.96      326.26     12.15 o 
   3  -6   2      273.89      249.23     10.38 o 
   4  -6   2       63.41       51.53      3.97 o 
   5  -6   2        0.76        1.25      3.96 o 
   6  -6   2       13.53        7.91      5.26 o 
  -7  -5   2        0.86        4.38      4.23 o 
  -6  -5   2       11.04        6.29      4.03 o 
  -5  -5   2        0.06       -1.60      2.06 o 
  -4  -5   2       53.68       62.77      4.28 o 
  -3  -5   2        0.18        2.11      1.32 o 
  -2  -5   2      276.36      282.35      8.04 o 
  -1  -5   2       36.32       23.06      1.52 o 
   0  -5   2       97.13       75.68      2.69 o 
   1  -5   2       55.80       60.84      3.75 o 
   2  -5   2        7.62        2.32      1.23 o 
   3  -5   2       10.60       14.92      2.58 o 
   4  -5   2       16.44       18.38      3.02 o 
   5  -5   2       64.17       59.58      4.89 o 
   6  -5   2        3.91        5.91      4.88 o 
  -7  -4   2       32.87       33.89      7.10 o 
  -6  -4   2        0.57       -3.85      2.78 o 
  -5  -4   2       59.24       41.32      5.94 o 
  -4  -4   2        0.25        5.39      2.72 o 
  -3  -4   2        1.17        1.30      1.09 o 
  -2  -4   2       95.84       96.19      6.79 o 
  -1  -4   2      239.83      239.22      6.69 o 
   0  -4   2      247.53      229.95      5.66 o 
   1  -4   2       37.50       34.51      2.52 o 
   2  -4   2       35.62       30.39      2.74 o 
   3  -4   2       16.36       19.08      2.67 o 
   4  -4   2       32.52       26.16      3.48 o 
   5  -4   2        3.62        3.46      2.20 o 
   6  -4   2       18.43       16.16      5.74 o 
  -7  -3   2        4.12        5.06      4.42 o 
  -6  -3   2        5.25        2.74      3.37 o 
  -5  -3   2       72.00       92.19      8.06 o 
  -4  -3   2        0.07        3.31      2.34 o 
  -3  -3   2        0.95       -0.10      0.94 o 
  -2  -3   2       31.55       32.24      4.46 o 
  -1  -3   2        0.20       -0.58      0.54 o 
   0  -3   2      685.14      704.31     14.43 o 
   1  -3   2        9.85        8.85      1.45 o 
   2  -3   2      181.92      205.60      8.30 o 
   3  -3   2      276.31      287.45     11.00 o 
   4  -3   2      739.10      755.92     24.48 o 
   5  -3   2        5.44        1.27      1.88 o 
   6  -3   2       13.04       17.57      5.54 o 
   7  -3   2        0.03       -4.97      4.01 o 
  -7  -2   2        0.63       -0.96      3.88 o 
  -6  -2   2       32.17       28.32      5.48 o 
  -5  -2   2       21.92       30.32      5.04 o 
  -4  -2   2      122.29      108.00      4.55 o 
  -3  -2   2      572.73      615.14     14.34 o 
  -2  -2   2      229.53      227.59      6.22 o 
  -1  -2   2       18.96       11.12      1.39 o 
   0  -2   2     3496.23     3497.48    176.98 o 
   1  -2   2     1467.27     1496.48     41.24 o 
   2  -2   2     2054.84     2272.18     44.24 o 
   3  -2   2        0.00        0.19      0.82 o 
   4  -2   2        2.66        2.74      1.80 o 
   5  -2   2       10.63        5.04      2.41 o 
   6  -2   2       29.73       24.99      5.96 o 
   7  -2   2       44.70       43.20      7.75 o 
  -7  -1   2       27.84       36.78      7.07 o 
  -6  -1   2        2.39        0.94      3.13 o 
  -5  -1   2       10.39        8.35      2.09 o 
  -4  -1   2      409.84      433.10     11.71 o 
  -3  -1   2      204.70      244.94      7.09 o 
  -2  -1   2     1872.85     1807.32     37.04 o 
  -1  -1   2     7054.23     6917.49    188.52 o 
   0  -1   2       26.71       18.41      1.23 o 
   1  -1   2      255.48      254.81      5.61 o 
   2  -1   2       44.74       53.65      3.61 o 
   3  -1   2      642.55      723.09     15.99 o 
   4  -1   2        4.70        6.24      1.51 o 
   5  -1   2      117.88      110.06      7.04 o 
   6  -1   2        3.39        1.24      2.14 o 
   7  -1   2        0.53       -1.69      3.57 o 
  -6   0   2        3.44        3.82      2.31 o 
  -5   0   2        0.01        0.51      1.59 o 
  -4   0   2       54.86       46.54      3.31 o 
  -3   0   2        8.37        6.23      1.29 o 
  -2   0   2       50.05       36.47      2.66 o 
  -1   0   2     2347.81     2235.61     61.99 o 
   0   0   2      475.67      439.43     12.55 o 
   1   0   2      596.63      650.51     13.25 o 
   2   0   2       56.88       60.00      3.31 o 
   3   0   2        0.02        0.00      1.38 o 
   4   0   2       20.76       27.40      2.56 o 
   5   0   2       14.40       20.25      2.66 o 
   6   0   2      142.52      160.14      9.67 o 
   7   0   2        4.24        2.47      3.61 o 
  -6   1   2       16.99       20.58      3.53 o 
  -5   1   2        1.29       -0.64      1.64 o 
  -4   1   2       70.65       66.77      2.86 o 
  -3   1   2      135.01      132.48      3.73 o 
  -2   1   2       66.38       58.38      2.65 o 
  -1   1   2      207.64      219.34      5.38 o 
   0   1   2      122.28      122.73      4.36 o 
   1   1   2      604.01      611.38     17.88 o 
   2   1   2       68.37       57.58      3.46 o 
   3   1   2      289.86      243.58     10.07 o 
   4   1   2       18.85       16.82      3.33 o 
   5   1   2        3.13       -0.44      2.87 o 
   6   1   2       18.97       16.88      3.26 o 
  -7   2   2        8.99        9.29      4.97 o 
  -6   2   2       12.88       18.81      4.93 o 
  -5   2   2      193.46      185.30      7.59 o 
  -4   2   2       46.57       42.49      2.43 o 
  -3   2   2      124.73      143.52      3.93 o 
  -2   2   2     2309.23     2467.35     40.03 o 
  -1   2   2      123.60      123.14      5.62 o 
   0   2   2      742.38      774.59     21.76 o 
   1   2   2      995.33      956.70     27.55 o 
   2   2   2        7.69        4.42      1.09 o 
   3   2   2       13.22        7.16      2.17 o 
   4   2   2      464.87      509.31     19.08 o 
   5   2   2        4.96        2.30      2.78 o 
   6   2   2        0.70        0.31      3.46 o 
   7   2   2        5.88        2.24      2.92 o 
  -7   3   2        0.00       -3.20      3.72 o 
  -6   3   2        0.93        0.13      3.77 o 
  -5   3   2      190.70      184.82     11.73 o 
  -4   3   2      164.24      172.48      5.78 o 
  -3   3   2      148.46      180.51      4.59 o 
  -2   3   2        5.07        6.88      0.84 o 
  -1   3   2      272.72      259.99      5.86 o 
   0   3   2      268.80      257.31      4.88 o 
   1   3   2    17840.68    18202.88    343.74 o 
   2   3   2      116.11      102.84      3.91 o 
   3   3   2       42.78       39.16      4.03 o 
   4   3   2       96.79      123.68      7.83 o 
   5   3   2       86.39       80.98      7.34 o 
   6   3   2       19.31       19.21      5.39 o 
   7   3   2        4.84        3.37      3.10 o 
  -6   4   2       19.35       16.34      5.78 o 
  -5   4   2       12.48       15.79      4.82 o 
  -4   4   2      303.61      274.25     14.27 o 
  -3   4   2       37.24       42.42      2.05 o 
  -2   4   2     2378.96     2555.98     41.67 o 
  -1   4   2      503.11      526.78      9.39 o 
   0   4   2      423.74      410.77      7.54 o 
   1   4   2      703.02      731.31     12.77 o 
   2   4   2      438.73      444.05      8.97 o 
   3   4   2      596.55      578.99     19.60 o 
   4   4   2       36.26       48.20      5.39 o 
   5   4   2        4.79        4.82      3.26 o 
   6   4   2        0.04        3.14      2.50 o 
   7   4   2       17.32       18.39      4.31 o 
  -6   5   2        5.60        8.08      5.37 o 
  -5   5   2       39.91       44.73      7.29 o 
  -4   5   2       30.77       39.74      6.13 o 
  -3   5   2       34.61       28.09      2.22 o 
  -2   5   2      349.77      337.78      6.93 o 
  -1   5   2      147.59      174.64      3.92 o 
   0   5   2      420.76      509.37      9.33 o 
   1   5   2        1.49        0.87      0.59 o 
   2   5   2      612.88      589.10     11.47 o 
   3   5   2      356.64      336.07      9.83 o 
   4   5   2       39.93       44.89      3.91 o 
   5   5   2        3.94        5.80      2.33 o 
   6   5   2        0.97        0.34      4.19 o 
   7   5   2        4.14        5.43      3.73 o 
  -6   6   2       16.44       19.41      6.79 o 
  -5   6   2        0.38       -1.07      3.50 o 
  -4   6   2        4.15       -1.10      2.69 o 
  -3   6   2       52.07       57.69      3.27 o 
  -2   6   2        5.02        3.18      2.66 o 
  -1   6   2      182.86      179.31      5.69 o 
   0   6   2        4.66        0.37      0.66 o 
   1   6   2      154.83      147.84      4.82 o 
   2   6   2      710.93      645.69     15.13 o 
   3   6   2      372.31      376.51      8.95 o 
   4   6   2      173.16      202.73     12.09 o 
   5   6   2        1.09        2.35      2.29 o 
   6   6   2        0.03        0.21      2.61 o 
   7   6   2       17.64       17.78      4.69 o 
  -6   7   2        0.18       -3.92      4.31 o 
  -5   7   2       33.81       34.85      7.47 o 
  -4   7   2        0.02       -0.79      3.09 o 
  -3   7   2       73.39       71.95      4.59 o 
  -2   7   2       23.90       27.46      2.40 o 
  -1   7   2        2.90        5.61      0.83 o 
   0   7   2        9.50       13.49      1.38 o 
   1   7   2      300.89      280.02      6.26 o 
   2   7   2      143.77      132.79      5.25 o 
   3   7   2        0.78        3.29      1.52 o 
   4   7   2       29.54       23.24      3.39 o 
   5   7   2        0.10        0.90      2.00 o 
   6   7   2       67.78       90.58      7.58 o 
   7   7   2        1.47        4.23      3.89 o 
  -5   8   2       11.39       14.00      5.65 o 
  -4   8   2       34.76       37.94      7.23 o 
  -3   8   2       46.69       34.26      6.22 o 
  -2   8   2      281.94      285.64     13.20 o 
  -1   8   2       12.62        8.62      1.68 o 
   0   8   2        2.35        5.99      1.00 o 
   1   8   2       16.68       17.08      1.56 o 
   2   8   2      116.23      135.13      5.49 o 
   3   8   2      221.15      221.38      6.63 o 
   4   8   2       26.51       30.98      6.85 o 
   5   8   2        6.45        4.50      2.75 o 
   6   8   2        0.64        1.40      3.17 o 
   7   8   2       13.43       14.66      5.24 o 
  -5   9   2        3.59        0.22      5.08 o 
  -4   9   2        9.53       11.70      4.84 o 
  -3   9   2        1.58        3.70      3.50 o 
  -2   9   2       22.28       23.29      2.75 o 
  -1   9   2       37.75       30.79      4.10 o 
   0   9   2        0.25        0.03      1.17 o 
   1   9   2      157.54      161.76     10.59 o 
   2   9   2        1.77       -0.56      1.38 o 
   3   9   2        1.04        8.27      2.31 o 
   4   9   2        1.03        0.73      1.73 o 
   5   9   2        0.25        0.22      2.67 o 
   6   9   2       36.95       57.90      6.81 o 
  -4  10   2        0.00       -1.07      3.48 o 
  -3  10   2       35.21       32.62      6.37 o 
  -2  10   2      153.48      160.00      6.87 o 
  -1  10   2        0.25        0.67      1.60 o 
   0  10   2        1.30       -1.32      1.38 o 
   1  10   2        0.15        2.72      2.30 o 
   2  10   2      152.23      166.68      6.68 o 
   3  10   2       14.27        9.24      2.64 o 
   4  10   2       18.72       17.44      3.39 o 
   5  10   2        0.25        3.83      2.99 o 
   6  10   2        0.52        0.78      3.56 o 
  -3  11   2        0.50       -3.64      3.18 o 
  -2  11   2       42.34       37.28      6.37 o 
  -1  11   2       24.24       24.87      6.76 o 
   0  11   2       99.25       99.69      7.69 o 
   1  11   2       48.72       58.52      6.35 o 
   2  11   2       11.91       10.45      3.96 o 
   3  11   2        6.46        7.86      2.55 o 
   4  11   2        4.76        6.07      2.80 o 
   5  11   2       47.79       51.81      7.60 o 
   6  11   2        3.81        4.86      4.99 o 
  -3  12   2        4.47        0.07      4.16 o 
  -2  12   2        0.78       -2.74      3.00 o 
  -1  12   2       25.63       33.51      5.43 o 
   0  12   2        0.09       -0.42      3.13 o 
   1  12   2      141.16      124.53      9.21 o 
   2  12   2        0.01        0.44      3.26 o 
   3  12   2        4.85        9.40      4.56 o 
   4  12   2        0.60        1.91      2.74 o 
   5  12   2       12.47       16.05      5.85 o 
  -1  13   2        7.36        8.56      4.01 o 
   0  13   2       14.61        9.92      4.25 o 
   1  13   2       10.07        9.77      4.27 o 
   2  13   2        0.95        6.31      4.03 o 
   3  13   2        1.84       -1.18      3.66 o 
   4  13   2        1.41       -3.70      4.23 o 
   0  14   2       23.87       31.76      6.37 o 
   1  14   2        1.82        4.69      4.42 o 
   2  14   2        3.15        0.68      4.40 o 
   3  14   2       17.28       15.11      5.69 o 
  -3 -13   3        0.13       -1.07      3.15 o 
  -2 -13   3        3.47        4.23      3.99 o 
  -1 -13   3        3.65       -3.00      3.42 o 
   0 -13   3        3.11        1.23      3.96 o 
  -4 -12   3        1.30       -2.08      3.50 o 
  -3 -12   3       28.35       36.08      6.29 o 
  -2 -12   3        0.11        1.01      3.31 o 
  -1 -12   3        0.68        7.62      3.83 o 
   0 -12   3        0.88        0.90      2.93 o 
   1 -12   3        3.13        8.76      3.96 o 
  -5 -11   3        0.00        1.92      2.75 o 
  -4 -11   3        0.05        0.50      2.98 o 
  -3 -11   3       14.33       14.48      4.14 o 
  -2 -11   3       22.68       20.20      4.71 o 
  -1 -11   3        7.21        2.72      2.65 o 
   0 -11   3        8.29        9.24      3.46 o 
   1 -11   3       11.97       13.21      4.03 o 
   2 -11   3       12.85       10.24      2.99 o 
  -5 -10   3        1.06        4.54      3.20 o 
  -4 -10   3        2.11       -1.14      1.82 o 
  -3 -10   3        8.34       11.37      3.55 o 
  -2 -10   3       93.33      100.15      7.78 o 
  -1 -10   3       14.61       10.45      3.44 o 
   0 -10   3       89.22       87.33      6.90 o 
   1 -10   3       29.80       24.42      3.24 o 
   2 -10   3        4.32        4.99      4.17 o 
   3 -10   3       21.88       17.70      3.30 o 
  -6  -9   3        0.98       -0.77      4.49 o 
  -5  -9   3        0.76        1.35      2.43 o 
  -4  -9   3       85.15      101.75      6.26 o 
  -3  -9   3       16.40       21.40      5.32 o 
  -2  -9   3       40.10       41.93      5.13 o 
  -1  -9   3       18.91       33.34      4.62 o 
   0  -9   3       25.89       16.54      3.42 o 
   1  -9   3      339.40      318.26     10.08 o 
   2  -9   3        0.53        0.76      1.71 o 
   3  -9   3        0.10       -1.25      1.91 o 
   4  -9   3        3.19        2.56      2.46 o 
  -6  -8   3        9.42       17.92      5.48 o 
  -5  -8   3        0.92       -0.42      4.12 o 
  -4  -8   3        0.11        0.24      1.72 o 
  -3  -8   3      110.99      101.75      8.66 o 
  -2  -8   3      231.62      244.54      8.13 o 
  -1  -8   3      128.04      105.10      6.64 o 
   0  -8   3       84.77       87.63      4.28 o 
   1  -8   3       43.25       42.59     10.01 o 
   2  -8   3      343.67      324.68     10.28 o 
   3  -8   3       31.43       26.28      3.21 o 
   4  -8   3        5.30        9.72      2.68 o 
   5  -8   3        2.73       16.56      5.89 o 
  -7  -7   3        3.46       14.15      5.58 o 
  -6  -7   3        0.34       -2.30      3.39 o 
  -5  -7   3       25.18       30.66      4.04 o 
  -4  -7   3        1.77       -1.55      1.60 o 
  -3  -7   3        0.08        2.21      1.61 o 
  -2  -7   3        0.55        2.15      1.50 o 
  -1  -7   3       23.03       23.71      2.32 o 
   0  -7   3      130.99      139.35      7.10 o 
   1  -7   3       11.90       12.83      2.45 o 
   2  -7   3        5.75        4.01      1.73 o 
   3  -7   3        0.12       -0.74      1.58 o 
   4  -7   3       25.50       28.76      3.50 o 
   5  -7   3        7.25        6.88      4.75 o 
  -7  -6   3        1.66        0.55      4.40 o 
  -6  -6   3        0.90       -4.04      2.69 o 
  -5  -6   3       76.97       83.64      8.13 o 
  -4  -6   3       39.66       29.11      3.36 o 
  -3  -6   3       26.21       32.18      3.05 o 
  -2  -6   3       33.97       29.03      4.63 o 
  -1  -6   3       16.69       20.65      2.05 o 
   0  -6   3       33.37       33.88      2.49 o 
   1  -6   3      497.30      497.88     16.81 o 
   2  -6   3      260.67      228.07      9.50 o 
   3  -6   3        0.82        0.61      1.40 o 
   4  -6   3       83.38       87.08      6.11 o 
   5  -6   3        3.97       -0.14      3.26 o 
  -7  -5   3        5.72        2.34      4.40 o 
  -6  -5   3       19.24       39.82      6.70 o 
  -5  -5   3       60.31       67.97      7.41 o 
  -4  -5   3       75.19       77.88      4.62 o 
  -3  -5   3       96.84      102.77      4.67 o 
  -2  -5   3     1620.91     1599.22     33.24 o 
  -1  -5   3       12.66        9.14      1.42 o 
   0  -5   3       73.35       74.59      2.84 o 
   1  -5   3       66.29       80.15      4.58 o 
   2  -5   3       33.40       25.35      2.91 o 
   3  -5   3       17.15       11.59      2.43 o 
   4  -5   3        3.11        0.22      1.69 o 
   5  -5   3       33.40       26.92      5.25 o 
   6  -5   3        8.01        7.93      5.30 o 
  -7  -4   3        4.90       -1.64      3.92 o 
  -6  -4   3        0.13        3.79      3.37 o 
  -5  -4   3      157.75      162.68     10.42 o 
  -4  -4   3        4.88        4.01      2.56 o 
  -3  -4   3        4.77        2.05      1.48 o 
  -2  -4   3      241.01      260.95      7.37 o 
  -1  -4   3      808.50      820.91     17.54 o 
   0  -4   3      406.52      382.77      8.73 o 
   1  -4   3      270.55      352.86     11.98 o 
   2  -4   3      342.15      359.92     12.64 o 
   3  -4   3      553.27      568.10     18.93 o 
   4  -4   3      563.98      549.90     19.25 o 
   5  -4   3        4.47        8.41      2.93 o 
   6  -4   3        7.94        7.56      4.99 o 
  -7  -3   3       10.36        4.75      4.29 o 
  -6  -3   3        7.80        8.04      3.85 o 
  -5  -3   3       13.40       10.47      3.72 o 
  -4  -3   3       49.25       40.97      5.15 o 
  -3  -3   3      116.44      100.76      4.29 o 
  -2  -3   3      952.48      888.32     19.17 o 
  -1  -3   3      302.88      330.45      7.92 o 
   0  -3   3      220.78      231.65      5.61 o 
   1  -3   3      803.39      818.68     24.01 o 
   2  -3   3      189.99      219.95      8.63 o 
   3  -3   3      123.82      137.66      6.91 o 
   4  -3   3       72.31       73.63      5.39 o 
   5  -3   3        0.00        1.23      2.19 o 
   6  -3   3        7.10        2.30      4.03 o 
  -7  -2   3        4.42        7.31      4.53 o 
  -6  -2   3       35.60       39.87      6.33 o 
  -5  -2   3      120.66       98.98      7.85 o 
  -4  -2   3        0.01       -1.07      1.19 o 
  -3  -2   3        7.07        5.48      1.14 o 
  -2  -2   3       68.64       81.47      3.18 o 
  -1  -2   3      158.01      140.03      3.95 o 
   0  -2   3      202.25      233.86      7.55 o 
   1  -2   3      829.89      768.45     15.44 o 
   2  -2   3      383.66      409.81      9.11 o 
   3  -2   3       51.71       66.60      3.12 o 
   4  -2   3      236.97      215.42      9.96 o 
   5  -2   3       88.11       76.28      5.98 o 
   6  -2   3       18.19       25.52      4.62 o 
   7  -2   3       14.26       14.78      5.26 o 
  -7  -1   3        2.99        1.51      4.12 o 
  -6  -1   3        4.79        6.00      3.75 o 
  -5  -1   3        2.02        2.11      1.52 o 
  -4  -1   3      286.06      288.62      8.68 o 
  -3  -1   3       22.41       26.68      2.07 o 
  -2  -1   3       76.56       67.50      2.09 o 
  -1  -1   3      193.14      199.13      4.87 o 
   0  -1   3        1.37        4.83      0.59 o 
   1  -1   3     1266.18     1222.96     24.04 o 
   2  -1   3       53.76       81.22      2.82 o 
   3  -1   3        0.44        1.61      0.76 o 
   4  -1   3        7.37        9.75      1.41 o 
   5  -1   3      130.59      167.09      9.10 o 
   6  -1   3        0.88        1.47      2.83 o 
   7  -1   3        0.37       -0.26      3.92 o 
  -6   0   3        4.33        4.36      3.61 o 
  -5   0   3       39.20       44.30      3.73 o 
  -4   0   3       31.26       47.07      3.31 o 
  -3   0   3       68.40       61.64      3.21 o 
  -2   0   3      299.03      291.26      7.50 o 
  -1   0   3      142.75      140.57      5.50 o 
   0   0   3      238.53      221.87      6.87 o 
   1   0   3     2188.59     2329.91     44.95 o 
   2   0   3      117.51      131.67      4.03 o 
   3   0   3       97.84      105.16      4.60 o 
   4   0   3        3.69        6.50      1.31 o 
   5   0   3        3.46        7.17      1.60 o 
   6   0   3       11.32       18.70      4.40 o 
   7   0   3        0.06        1.49      3.66 o 
  -6   1   3       21.61        9.35      2.86 o 
  -5   1   3       38.48       47.26      9.16 o 
  -4   1   3       14.20       10.50      1.58 o 
  -3   1   3     1386.11     1586.20     33.98 o 
  -2   1   3       89.59       68.98      5.49 o 
  -1   1   3      120.06      130.28      3.71 o 
   0   1   3      725.18      758.43     21.41 o 
   1   1   3       25.30       35.20      2.06 o 
   2   1   3      282.57      254.54      6.52 o 
   3   1   3      435.59      453.84     12.90 o 
   4   1   3       47.34       46.78      5.04 o 
   5   1   3       10.00        8.67      2.24 o 
   6   1   3        7.23        8.74      2.25 o 
  -7   2   3       32.07       38.18      6.70 o 
  -6   2   3        0.26       -2.72      2.96 o 
  -5   2   3      669.90      669.82     17.93 o 
  -4   2   3        3.26        2.98      1.48 o 
  -3   2   3       19.59       14.66      1.28 o 
  -2   2   3      381.05      364.67      9.21 o 
  -1   2   3       49.66       25.37      1.86 o 
   0   2   3    25696.88    22682.46   2982.81 o 
   1   2   3     1764.97     1783.35     49.80 o 
   2   2   3       27.72       25.55      1.96 o 
   3   2   3        9.99        8.68      1.62 o 
   4   2   3      904.44      888.78     21.06 o 
   5   2   3      244.64      248.27      8.62 o 
   6   2   3       15.16       14.66      3.18 o 
   7   2   3       21.77       26.33      4.16 o 
  -7   3   3        2.31       11.17      5.06 o 
  -6   3   3        5.62        1.64      3.90 o 
  -5   3   3       51.00       59.48      7.08 o 
  -4   3   3      729.86      678.52     17.38 o 
  -3   3   3      345.73      389.37      7.99 o 
  -2   3   3     1026.85     1118.66     18.96 o 
  -1   3   3      169.84      162.37      4.69 o 
   0   3   3      976.30     1006.65     16.72 o 
   1   3   3    34990.99    34684.86    936.01 o 
   2   3   3       82.24      113.02      4.08 o 
   3   3   3        0.75        0.40      1.07 o 
   4   3   3      106.12       95.86     11.63 o 
   5   3   3       68.23       72.47      5.10 o 
   6   3   3      220.79      211.43     32.27 o 
   7   3   3        2.41        1.90      3.54 o 
  -6   4   3        9.31        7.49      4.45 o 
  -5   4   3        4.40        2.21      3.24 o 
  -4   4   3        6.18        5.41      3.11 o 
  -3   4   3       10.39       10.44      1.16 o 
  -2   4   3      259.60      249.37      5.81 o 
  -1   4   3     1154.23     1094.67     18.35 o 
   0   4   3      126.68      143.26      3.28 o 
   1   4   3      167.64      168.65      5.70 o 
   2   4   3        0.62        1.40      1.34 o 
   3   4   3        2.37        0.24      1.17 o 
   4   4   3      245.49      250.49      8.52 o 
   5   4   3       17.92       15.47      2.95 o 
   6   4   3       32.23       31.59      5.32 o 
   7   4   3       13.31        7.73      3.56 o 
  -6   5   3        1.37       -3.77      3.68 o 
  -5   5   3       12.89       15.53      5.08 o 
  -4   5   3       33.13       26.62      5.41 o 
  -3   5   3        6.75        5.03      0.97 o 
  -2   5   3      175.53      200.12      4.66 o 
  -1   5   3        3.25        0.65      0.50 o 
   0   5   3      149.27       94.15      2.64 o 
   1   5   3       35.36       32.56      1.59 o 
   2   5   3      150.21      135.96      5.19 o 
   3   5   3      492.54      524.03     20.25 o 
   4   5   3       13.56        7.98      2.13 o 
   5   5   3       22.06       17.76      3.28 o 
   6   5   3        1.74        0.46      2.52 o 
   7   5   3        0.23       -2.25      3.07 o 
  -6   6   3        4.95        0.33      4.42 o 
  -5   6   3        2.81        1.40      3.70 o 
  -4   6   3        1.16       -1.66      2.93 o 
  -3   6   3      159.15      163.53     10.48 o 
  -2   6   3        0.46        0.98      0.65 o 
  -1   6   3      537.05      561.16     13.27 o 
   0   6   3      466.97      546.55     10.20 o 
   1   6   3        0.31        1.12      0.70 o 
   2   6   3      209.50      245.65      7.52 o 
   3   6   3       35.06       36.09      3.79 o 
   4   6   3      299.11      284.23      9.73 o 
   5   6   3       44.02       67.99     11.83 o 
   6   6   3        3.35        1.97      4.03 o 
   7   6   3        4.56        2.78      4.85 o 
  -6   7   3        5.08        5.04      5.15 o 
  -5   7   3       34.90       42.30      7.80 o 
  -4   7   3        0.03        4.38      3.31 o 
  -3   7   3       23.85       23.15      4.99 o 
  -2   7   3        7.42        4.91      1.40 o 
  -1   7   3       33.06       22.92      3.25 o 
   0   7   3       38.01       40.68      2.78 o 
   1   7   3      194.66      216.47      5.24 o 
   2   7   3      303.07      312.17      9.17 o 
   3   7   3      512.03      550.44     14.74 o 
   4   7   3       10.60        6.13      2.24 o 
   5   7   3        9.24        6.52      2.71 o 
   6   7   3       50.23       63.26      6.31 o 
   7   7   3        1.02       -3.57      3.44 o 
  -5   8   3        3.20       11.74      5.45 o 
  -4   8   3       13.27       11.43      4.60 o 
  -3   8   3       10.36        1.29      3.29 o 
  -2   8   3       48.40       54.35      3.40 o 
  -1   8   3       14.63       12.03      1.89 o 
   0   8   3        3.94        2.82      1.08 o 
   1   8   3       32.42       45.44      2.23 o 
   2   8   3       15.52       15.79      2.21 o 
   3   8   3        9.64       11.92      2.41 o 
   4   8   3        7.70       16.68      3.45 o 
   5   8   3       10.73       12.85      3.40 o 
   6   8   3        0.11        0.80      3.17 o 
   7   8   3        5.36        4.44      4.34 o 
  -5   9   3        1.08       -3.00      3.24 o 
  -4   9   3        0.07       -0.94      3.64 o 
  -3   9   3       50.32       44.67      6.86 o 
  -2   9   3       42.46       44.93      3.51 o 
  -1   9   3      138.10      152.43      8.54 o 
   0   9   3       55.07       53.15      3.50 o 
   1   9   3       89.80       91.07      3.30 o 
   2   9   3       52.74       51.46      3.70 o 
   3   9   3       10.12        8.73      2.46 o 
   4   9   3        5.39        5.26      2.87 o 
   5   9   3        4.46        6.01      3.00 o 
   6   9   3       21.49       26.37      5.04 o 
  -4  10   3        6.35        7.97      4.75 o 
  -3  10   3        0.28       -3.55      2.37 o 
  -2  10   3       51.18       73.92      7.78 o 
  -1  10   3        5.73        4.29      1.73 o 
   0  10   3        5.14        3.82      1.59 o 
   1  10   3       95.16       79.78      6.75 o 
   2  10   3       33.79       42.61      4.01 o 
   3  10   3      143.73      161.92      7.72 o 
   4  10   3       37.88       27.70      5.18 o 
   5  10   3        2.66        0.20      3.20 o 
   6  10   3        7.07        4.38      4.62 o 
  -3  11   3        1.70       -2.87      3.26 o 
  -2  11   3        0.15        2.28      3.35 o 
  -1  11   3       22.88       24.37      3.31 o 
   0  11   3       19.17       22.63      4.64 o 
   1  11   3       21.47       17.98      4.47 o 
   2  11   3       11.05       10.01      2.51 o 
   3  11   3        0.06       -0.25      2.02 o 
   4  11   3       18.51       17.23      3.69 o 
   5  11   3        1.36        0.81      3.66 o 
   6  11   3        7.83        5.34      5.48 o 
  -3  12   3        0.00       -0.33      3.88 o 
  -2  12   3        0.86        2.01      3.29 o 
  -1  12   3       28.01       23.48      4.49 o 
   0  12   3        8.30       16.45      4.42 o 
   1  12   3       31.61       25.87      5.21 o 
   2  12   3        8.52       13.01      4.84 o 
   3  12   3        1.16       -2.35      4.19 o 
   4  12   3        0.85        1.76      2.73 o 
   5  12   3        5.99        7.56      4.93 o 
  -2  13   3        6.08       -0.20      3.94 o 
   0  13   3       43.27       45.28      6.51 o 
   1  13   3        2.32        1.36      3.46 o 
   2  13   3        2.56        1.55      3.92 o 
   3  13   3       14.48       16.89      5.67 o 
   4  13   3        0.15        3.04      2.97 o 
   0  14   3       28.56       25.98      6.22 o 
   1  14   3        0.01       -2.56      3.90 o 
   2  14   3        0.68        7.69      4.45 o 
   3  14   3        4.17        5.04      4.58 o 
  -4 -12   4        0.26        2.61      3.59 o 
  -3 -12   4        3.09       10.42      4.25 o 
  -2 -12   4        2.50        1.38      2.91 o 
  -1 -12   4        5.03        8.10      3.75 o 
   0 -12   4        4.64       11.39      3.94 o 
   1 -12   4        0.48        0.79      3.09 o 
  -5 -11   4        0.19       -0.69      2.92 o 
  -4 -11   4        1.65        1.71      3.31 o 
  -3 -11   4       12.56       22.78      5.04 o 
  -2 -11   4        0.43       -2.92      1.95 o 
  -1 -11   4        0.08        1.95      3.09 o 
   0 -11   4       10.88        6.53      3.44 o 
   1 -11   4        5.59        3.07      3.13 o 
   2 -11   4       14.86       16.21      4.38 o 
  -5 -10   4        1.57        1.45      3.25 o 
  -4 -10   4        0.53       -0.07      2.37 o 
  -3 -10   4       32.53       45.54      6.20 o 
  -2 -10   4        0.31       -0.50      1.97 o 
  -1 -10   4       42.48       35.40      5.26 o 
   0 -10   4       78.01       68.83      6.31 o 
   1 -10   4       43.04       50.76      5.65 o 
   2 -10   4        6.24        7.15      2.46 o 
   3 -10   4       15.11       20.74      3.56 o 
  -6  -9   4        1.59       10.40      5.61 o 
  -5  -9   4        3.00        3.16      4.20 o 
  -4  -9   4       11.66       11.17      3.53 o 
  -3  -9   4       33.57       32.23      3.67 o 
  -2  -9   4      100.73      109.21      7.67 o 
  -1  -9   4       23.66       31.76      4.53 o 
   0  -9   4        0.90        0.92      2.17 o 
   1  -9   4      115.70      111.48      8.67 o 
   2  -9   4        8.09        7.10      2.89 o 
   3  -9   4        0.12        1.57      2.00 o 
   4  -9   4        0.03       -2.63      2.30 o 
  -6  -8   4       18.47       17.83      6.05 o 
  -5  -8   4       17.26       16.60      3.42 o 
  -4  -8   4        0.91        3.07      2.02 o 
  -3  -8   4       10.43       11.68      6.55 o 
  -2  -8   4      115.12      105.21      5.06 o 
  -1  -8   4       11.60       15.64      3.15 o 
   0  -8   4       48.12       56.11      5.10 o 
   1  -8   4       74.39       67.18      5.52 o 
   2  -8   4        2.72        0.79      2.01 o 
   3  -8   4       13.83       16.21      3.13 o 
   4  -8   4        0.74        1.00      2.26 o 
  -6  -7   4        2.40        1.97      3.72 o 
  -5  -7   4      142.11      145.41      7.29 o 
  -4  -7   4      194.40      215.55     10.12 o 
  -3  -7   4        3.84        4.65      1.78 o 
  -2  -7   4        0.03       -0.25      1.54 o 
  -1  -7   4        0.31        0.85      1.16 o 
   0  -7   4      444.16      422.22     15.39 o 
   1  -7   4       36.89       41.21      4.01 o 
   2  -7   4       10.19       12.81      2.83 o 
   3  -7   4       16.05       13.49      3.09 o 
   4  -7   4       27.20       31.33      3.68 o 
   5  -7   4        8.93        3.93      2.67 o 
  -7  -6   4        1.09       -0.81      3.88 o 
  -6  -6   4        2.48       -2.26      3.18 o 
  -5  -6   4       30.79       28.15      5.43 o 
  -4  -6   4      147.17      142.10      6.36 o 
  -3  -6   4        1.60        1.33      1.37 o 
  -2  -6   4       88.38       85.20      4.04 o 
  -1  -6   4        2.22        2.57      2.06 o 
   0  -6   4      116.86      103.20      3.74 o 
   1  -6   4      214.83      229.25      9.57 o 
   2  -6   4        2.98        0.77      1.40 o 
   3  -6   4       57.23       49.95      4.60 o 
   4  -6   4        2.84        0.18      2.15 o 
   5  -6   4        1.90        2.97      2.46 o 
  -7  -5   4        0.02       -4.73      3.15 o 
  -6  -5   4      123.77      126.34     10.24 o 
  -5  -5   4        8.62        4.71      3.29 o 
  -4  -5   4       58.64       54.75      4.62 o 
  -3  -5   4       46.00       46.22      3.34 o 
  -2  -5   4      542.45      550.84     13.39 o 
  -1  -5   4      809.01      822.46     17.97 o 
   0  -5   4       31.06       26.55      1.86 o 
   1  -5   4       42.01       33.81      3.13 o 
   2  -5   4        0.44       -1.28      0.85 o 
   3  -5   4      454.98      404.50     15.01 o 
   4  -5   4       96.99       79.25      5.96 o 
   5  -5   4       12.15       17.06      3.79 o 
   6  -5   4        4.85        0.96      4.88 o 
  -7  -4   4        0.12        0.83      3.83 o 
  -6  -4   4        0.11       -1.91      3.00 o 
  -5  -4   4      127.75      136.90      9.67 o 
  -4  -4   4       41.05       41.47      3.68 o 
  -3  -4   4      272.97      285.07      8.48 o 
  -2  -4   4       60.72       70.65      3.36 o 
  -1  -4   4      355.72      404.28      9.72 o 
   0  -4   4     2656.92     2798.55     54.40 o 
   1  -4   4      252.28      302.40     10.85 o 
   2  -4   4      196.67      199.63      8.45 o 
   3  -4   4      551.50      516.19     17.89 o 
   4  -4   4      211.48      199.33      9.72 o 
   5  -4   4        0.45        0.85      2.34 o 
   6  -4   4        1.74        4.34      4.51 o 
  -7  -3   4        3.16        0.44      3.68 o 
  -6  -3   4       61.91       68.03      7.95 o 
  -5  -3   4        0.45       -0.88      2.72 o 
  -4  -3   4      207.56      211.37     11.17 o 
  -3  -3   4       29.21       26.52      2.38 o 
  -2  -3   4      561.82      535.90     12.53 o 
  -1  -3   4     2161.45     2158.14     42.48 o 
   0  -3   4        2.46        1.00      0.67 o 
   1  -3   4       54.92       48.17      1.76 o 
   2  -3   4       60.62       42.74      3.31 o 
   3  -3   4      634.47      646.83     21.42 o 
   4  -3   4       76.92       87.92      6.09 o 
   5  -3   4        6.73        4.14      2.78 o 
   6  -3   4        4.07        6.81      3.35 o 
  -7  -2   4       17.68       12.07      4.99 o 
  -6  -2   4        4.89        4.47      3.83 o 
  -5  -2   4      133.71      145.07      9.71 o 
  -4  -2   4       15.25        8.17      2.91 o 
  -3  -2   4      156.16      157.87      4.69 o 
  -2  -2   4       33.09       31.50      2.05 o 
  -1  -2   4      181.09      185.80      6.04 o 
   0  -2   4      902.04      848.63     35.49 o 
   1  -2   4      250.89      299.88      6.70 o 
   2  -2   4       72.36       90.37      2.81 o 
   3  -2   4       80.01       76.85      3.51 o 
   4  -2   4      103.27      137.02      7.80 o 
   5  -2   4        3.92        3.92      2.78 o 
   6  -2   4       13.46       15.00      4.21 o 
   7  -2   4        3.05        5.19      4.84 o 
  -7  -1   4        0.10       -0.20      3.88 o 
  -6  -1   4       40.54       33.87      6.00 o 
  -5  -1   4        8.68        6.00      3.20 o 
  -4  -1   4       13.08        8.67      1.65 o 
  -3  -1   4      176.09      185.28      5.84 o 
  -2  -1   4        5.38       14.89      1.04 o 
  -1  -1   4      456.04      455.31      9.81 o 
   0  -1   4      262.47      252.30      5.79 o 
   1  -1   4      235.16      251.84     14.75 o 
   2  -1   4     1088.00     1222.09     24.76 o 
   3  -1   4       68.33       89.93      4.71 o 
   4  -1   4       39.43       28.22      3.77 o 
   5  -1   4       41.48       31.06      4.51 o 
   6  -1   4        0.11       -2.17      2.52 o 
   7  -1   4        9.57       10.14      5.12 o 
  -7   0   4       23.23       19.30      6.05 o 
  -6   0   4        6.94        8.13      3.96 o 
  -5   0   4        4.72        3.88      2.97 o 
  -4   0   4       91.24       86.97      7.56 o 
  -3   0   4      250.74      290.35     13.21 o 
  -2   0   4      929.06      833.30     18.30 o 
  -1   0   4      514.23      471.77     10.53 o 
   0   0   4     2195.27     2032.64     44.28 o 
   1   0   4      422.46      386.12      8.47 o 
   2   0   4      113.96       92.91      3.26 o 
   3   0   4       51.41       48.28      2.71 o 
   4   0   4       21.13       18.61      2.20 o 
   5   0   4      258.38      215.96      6.13 o 
   6   0   4        0.32       -1.86      2.63 o 
   7   0   4        0.04       -0.35      3.59 o 
  -6   1   4       24.38       23.15      3.64 o 
  -5   1   4        5.17        2.84      1.83 o 
  -4   1   4       15.75       15.03      2.26 o 
  -3   1   4     1145.18     1167.20     25.81 o 
  -2   1   4      859.29      894.15     19.59 o 
  -1   1   4      225.58      173.30      6.50 o 
   0   1   4       22.60       17.97      1.40 o 
   1   1   4      719.65      689.01     20.01 o 
   2   1   4     1302.34     1316.69     37.93 o 
   3   1   4     1674.56     1717.21     49.94 o 
   4   1   4        1.94        0.69      1.22 o 
   5   1   4       14.56       24.64      3.97 o 
   6   1   4        3.02        2.92      2.29 o 
   7   1   4       23.70       17.28      5.15 o 
  -6   2   4       17.65       20.65      4.93 o 
  -5   2   4      104.19      120.95      6.04 o 
  -4   2   4        7.72        5.42      3.01 o 
  -3   2   4      554.77      584.52     11.03 o 
  -2   2   4      163.24      171.13      5.35 o 
  -1   2   4       22.31       17.47      1.33 o 
   0   2   4    12312.78    11391.29    949.71 o 
   1   2   4      350.08      298.37      9.71 o 
   2   2   4       65.76       71.34      4.14 o 
   3   2   4        2.44       -0.42      1.38 o 
   4   2   4      154.00      159.96     16.79 o 
   5   2   4      198.35      215.71      7.90 o 
   6   2   4        3.31        3.31      3.41 o 
   7   2   4        2.73       13.34      4.82 o 
  -7   3   4        1.35        0.83      3.70 o 
  -6   3   4       16.87       11.06      4.16 o 
  -5   3   4       16.60       15.64      3.07 o 
  -4   3   4       80.77       88.44      4.72 o 
  -3   3   4      829.12      809.16     16.75 o 
  -2   3   4      114.28      105.49      3.98 o 
  -1   3   4        0.94        2.20      1.66 o 
   0   3   4     2967.41     2822.08     89.19 o 
   1   3   4     3862.01     3862.10    106.09 o 
   2   3   4      128.43      140.75      6.50 o 
   3   3   4       19.50       28.99      3.06 o 
   4   3   4       52.95       54.97      4.00 o 
   5   3   4       81.20       81.74      5.40 o 
   6   3   4      121.16      124.69     12.63 o 
   7   3   4       28.85       29.42      4.80 o 
  -6   4   4        8.82       10.71      4.38 o 
  -5   4   4       74.16       83.97      8.50 o 
  -4   4   4      315.69      253.00     12.40 o 
  -3   4   4       13.99       12.82      1.94 o 
  -2   4   4        0.62        1.69      0.60 o 
  -1   4   4      261.62      270.94      5.43 o 
   0   4   4       80.25       99.86      2.62 o 
   1   4   4      621.49      605.62     13.34 o 
   2   4   4      173.88      234.23      9.48 o 
   3   4   4      103.95       98.58      6.18 o 
   4   4   4       63.80       93.17      4.89 o 
   5   4   4       21.54       24.83      3.56 o 
   6   4   4       83.26       86.95      8.23 o 
   7   4   4        4.79        3.55      5.64 o 
  -6   5   4        0.40        0.88      4.14 o 
  -5   5   4        0.92        2.45      3.39 o 
  -4   5   4       47.19       37.81      5.96 o 
  -3   5   4      179.57      165.69      6.14 o 
  -2   5   4      119.87      116.55      3.01 o 
  -1   5   4      319.83      423.03      8.16 o 
   0   5   4        0.08       -0.44      0.47 o 
   1   5   4      218.64      241.96      6.59 o 
   2   5   4     2635.32     2635.49     75.07 o 
   3   5   4       42.26       40.56      4.32 o 
   4   5   4      161.03      142.91      6.31 o 
   5   5   4       51.15       59.59      5.12 o 
   6   5   4        3.97        1.75      2.70 o 
   7   5   4        9.93       11.29      3.92 o 
  -6   6   4        0.24        7.47      4.58 o 
  -5   6   4        0.16        3.74      4.07 o 
  -4   6   4       47.75       71.79      8.06 o 
  -3   6   4      142.95      148.67      9.78 o 
  -2   6   4      105.18      102.81      3.13 o 
  -1   6   4        8.81        5.65      0.85 o 
   0   6   4       38.76       27.35      1.49 o 
   1   6   4        0.06       -0.07      0.59 o 
   2   6   4     1217.43     1281.82     27.64 o 
   3   6   4        1.05        3.04      1.95 o 
   4   6   4        0.20        0.46      2.23 o 
   5   6   4       73.96       71.32      5.71 o 
   6   6   4        8.18        5.83      3.09 o 
   7   6   4        0.09       -0.03      3.33 o 
  -6   7   4       14.32       12.81      5.98 o 
  -5   7   4        9.04        8.89      4.80 o 
  -4   7   4        9.64        6.68      3.68 o 
  -2   7   4       25.39       36.50      3.49 o 
  -1   7   4      234.52      242.89     14.43 o 
   0   7   4        7.33        1.75      0.73 o 
   1   7   4       96.82       94.74      3.09 o 
   2   7   4       49.83       39.84      3.07 o 
   3   7   4       70.90       66.71      5.85 o 
   4   7   4       21.57       28.87      4.67 o 
   5   7   4        4.37       -0.47      2.41 o 
   6   7   4        7.15        7.30      3.46 o 
   7   7   4        0.36        0.72      4.84 o 
  -5   8   4        8.02       16.54      5.78 o 
  -4   8   4       18.69       14.19      4.95 o 
  -3   8   4        1.16       -2.96      1.97 o 
  -2   8   4       76.71       68.90      4.67 o 
  -1   8   4       15.72       27.12      4.13 o 
   0   8   4        5.91        6.37      1.04 o 
   1   8   4       85.69       67.14      2.73 o 
   2   8   4       26.26       18.28      2.36 o 
   3   8   4      228.11      233.93     11.15 o 
   4   8   4       14.55       11.83      3.61 o 
   5   8   4        3.71        3.46      3.29 o 
   6   8   4        0.03        2.52      4.34 o 
   7   8   4        0.71        1.53      4.91 o 
  -5   9   4        4.27        6.29      5.06 o 
  -4   9   4        0.03       -0.44      3.13 o 
  -3   9   4       44.31       37.64      6.42 o 
  -2   9   4        6.17        2.47      2.50 o 
  -1   9   4       51.86       51.60      3.63 o 
   0   9   4        2.84        4.48      1.01 o 
   1   9   4       21.99       23.17      1.87 o 
   2   9   4       67.78       69.39      4.18 o 
   3   9   4      136.00      153.77     10.58 o 
   4   9   4       57.15       61.83      6.70 o 
   5   9   4        0.11       -1.55      2.78 o 
   6   9   4        2.03        3.72      4.03 o 
  -4  10   4       25.79       29.92      6.83 o 
  -3  10   4        2.43       -0.55      3.04 o 
  -2  10   4       40.94       35.62      5.78 o 
  -1  10   4        0.50        3.06      1.73 o 
   0  10   4       22.89       22.96      2.69 o 
   1  10   4        1.80        2.46      1.62 o 
   2  10   4        0.77       -1.09      1.52 o 
   3  10   4       64.98       82.20      5.43 o 
   4  10   4       13.70       22.25      4.84 o 
   5  10   4        0.42       -1.49      3.37 o 
   6  10   4        7.61        8.08      4.91 o 
  -3  11   4       19.33       23.96      5.65 o 
  -2  11   4       37.79       51.96      7.14 o 
  -1  11   4       79.27       96.85      5.40 o 
   0  11   4       26.77       24.22      3.03 o 
   1  11   4        0.12        0.50      2.67 o 
   2  11   4        0.41        0.95      1.74 o 
   3  11   4        6.00        5.09      2.43 o 
   4  11   4       68.09       74.30      7.87 o 
   5  11   4        8.77       13.97      5.06 o 
   6  11   4        1.27        5.06      4.77 o 
  -3  12   4        3.55       -0.02      3.88 o 
  -2  12   4        2.28        1.42      3.48 o 
  -1  12   4        0.35        0.07      2.61 o 
   0  12   4       15.07       25.63      5.17 o 
   1  12   4        1.01        3.13      3.39 o 
   2  12   4        7.67       15.27      4.69 o 
   3  12   4        1.56        3.45      2.49 o 
   4  12   4        0.03        3.69      2.91 o 
   5  12   4        0.01        3.74      4.38 o 
  -2  13   4        1.80       -1.60      3.29 o 
   0  13   4        0.45        3.35      3.35 o 
   1  13   4        0.22        2.85      3.81 o 
   2  13   4        4.08        0.99      3.83 o 
   3  13   4        8.90        3.02      4.10 o 
   4  13   4        8.54        6.82      3.50 o 
   0  14   4        2.77        0.57      4.38 o 
   1  14   4        8.79        9.61      5.02 o 
   2  14   4        5.94        2.50      4.69 o 
   3  14   4        1.71       -2.83      4.60 o 
  -3 -12   5        6.14        5.15      3.57 o 
  -2 -12   5        5.35        0.85      3.07 o 
  -1 -12   5        0.25        2.80      3.48 o 
   0 -12   5        5.48        3.13      3.37 o 
  -4 -11   5        1.23        3.24      3.72 o 
  -3 -11   5        0.25        2.58      3.07 o 
  -2 -11   5        5.16        3.39      3.22 o 
  -1 -11   5        0.08       -0.26      2.78 o 
   0 -11   5       36.07       38.53      5.74 o 
   1 -11   5        8.74       13.84      4.05 o 
   2 -11   5        2.09        6.81      3.66 o 
  -5 -10   5        0.72        3.62      3.08 o 
  -4 -10   5        0.04        3.11      2.69 o 
  -3 -10   5       93.23       92.98      8.31 o 
  -2 -10   5        2.96        1.20      2.39 o 
  -1 -10   5        0.05        0.15      2.21 o 
   0 -10   5        7.17        7.62      3.15 o 
   1 -10   5        9.28       13.60      3.72 o 
   2 -10   5        9.11        5.53      2.55 o 
   3 -10   5        0.03       -2.30      2.22 o 
  -6  -9   5        0.32        3.64      4.86 o 
  -5  -9   5        0.00        0.19      2.60 o 
  -4  -9   5        4.16        3.97      2.41 o 
  -3  -9   5       14.26       15.72      3.02 o 
  -2  -9   5      120.74      127.88      8.48 o 
  -1  -9   5       19.65       23.04      4.16 o 
   0  -9   5        6.41        0.96      2.17 o 
   1  -9   5        7.20        9.21      2.34 o 
   2  -9   5        0.14       -1.91      1.72 o 
   3  -9   5        4.97        5.57      2.49 o 
   4  -9   5        5.59        8.39      3.14 o 
  -6  -8   5        2.20        5.28      4.97 o 
  -5  -8   5       24.02       25.29      4.47 o 
  -4  -8   5        5.15        7.00      2.39 o 
  -3  -8   5        0.70        1.76      1.70 o 
  -2  -8   5       10.79       15.79      2.52 o 
  -1  -8   5       12.29       13.38      3.04 o 
   0  -8   5       30.73       34.70      4.23 o 
   1  -8   5       28.69       32.95      4.29 o 
   2  -8   5       19.51       14.78      3.29 o 
   3  -8   5       18.93       16.23      3.72 o 
   4  -8   5        2.09        4.13      6.38 o 
  -6  -7   5        3.35        8.37      4.58 o 
  -5  -7   5      123.31      116.83      6.59 o 
  -4  -7   5       27.30       23.64      4.35 o 
  -3  -7   5       19.63       27.25      3.07 o 
  -2  -7   5        0.07       -0.17      1.22 o 
  -1  -7   5       61.20       69.66      3.59 o 
   0  -7   5      482.87      459.21     16.58 o 
   1  -7   5       24.31       26.26      3.64 o 
   2  -7   5        6.73        3.33      2.10 o 
   3  -7   5        4.54        7.25      2.63 o 
   4  -7   5        2.84        4.51      2.56 o 
   5  -7   5       15.77       22.09      3.85 o 
  -7  -6   5        1.00       -4.70      3.13 o 
  -6  -6   5       30.74       23.07      6.00 o 
  -5  -6   5        1.48       -0.73      1.97 o 
  -4  -6   5      263.02      273.35     22.15 o 
  -3  -6   5      109.69      112.56      5.17 o 
  -2  -6   5       79.53       88.09      4.16 o 
  -1  -6   5       23.60       18.51      2.02 o 
   0  -6   5      155.24      151.09      7.35 o 
   1  -6   5     1015.02      921.66     28.60 o 
   2  -6   5       65.24       54.32      4.54 o 
   3  -6   5       22.26       27.93      3.92 o 
   4  -6   5        0.01        1.25      2.34 o 
   5  -6   5       13.86       22.06      4.58 o 
  -7  -5   5        0.43        2.45      4.49 o 
  -6  -5   5       36.50       34.46      6.57 o 
  -5  -5   5        7.21        2.78      3.20 o 
  -4  -5   5       41.85       45.05      9.56 o 
  -3  -5   5      269.75      243.71      7.88 o 
  -2  -5   5      238.16      235.43     11.23 o 
  -1  -5   5      444.31      385.72     17.46 o 
   0  -5   5        5.61        7.76      1.29 o 
   1  -5   5       32.64       25.26      2.89 o 
   2  -5   5       51.15       51.38      4.08 o 
   3  -5   5       80.09       80.78      5.63 o 
   4  -5   5       91.69       85.82      6.55 o 
   5  -5   5       29.14       34.19      5.10 o 
   6  -5   5        0.51       -3.33      5.10 o 
  -7  -4   5        0.58        1.34      4.03 o 
  -6  -4   5        0.15       -0.39      3.37 o 
  -5  -4   5       43.34       35.82      5.76 o 
  -4  -4   5      100.50      110.05      5.22 o 
  -3  -4   5      268.70      276.62     15.67 o 
  -2  -4   5        1.37        0.22      0.94 o 
  -1  -4   5       17.76       40.10      2.33 o 
   0  -4   5      672.52      696.93     15.03 o 
   1  -4   5      111.71      110.96      3.31 o 
   2  -4   5      116.89      123.35      6.38 o 
   3  -4   5        0.43       -1.71      1.14 o 
   4  -4   5        0.12       -1.18      2.06 o 
   5  -4   5       38.44       36.06      4.93 o 
   6  -4   5        9.35        9.26      3.94 o 
  -7  -3   5        2.28        1.10      3.79 o 
  -6  -3   5        0.64       -1.29      3.18 o 
  -5  -3   5       96.25      116.66      9.03 o 
  -4  -3   5      355.37      342.74     10.10 o 
  -3  -3   5       78.02       78.27      4.31 o 
  -2  -3   5       50.56       46.77      2.64 o 
  -1  -3   5        2.07        0.45      0.77 o 
   0  -3   5      662.04      700.81     14.85 o 
   1  -3   5       27.41       38.55      1.73 o 
   2  -3   5        3.55        7.69      1.77 o 
   3  -3   5      305.65      272.26     11.42 o 
   4  -3   5        0.01        3.66      1.93 o 
   5  -3   5       60.80       77.01      6.77 o 
   6  -3   5        7.97       12.18      3.92 o 
  -7  -2   5       15.86        7.58      4.82 o 
  -6  -2   5        0.06        1.40      3.53 o 
  -5  -2   5       58.64       45.95      6.16 o 
  -4  -2   5        0.03       -2.28      1.86 o 
  -3  -2   5       38.49       40.77      3.02 o 
  -2  -2   5      254.05      243.43      6.64 o 
  -1  -2   5      271.64      224.83      5.79 o 
   0  -2   5     1356.16     1383.69     27.47 o 
   1  -2   5     1271.45     1280.01     25.49 o 
   2  -2   5       70.13      103.61      3.16 o 
   3  -2   5       34.63       40.17      2.20 o 
   4  -2   5        0.01        4.03      2.37 o 
   5  -2   5       12.47       20.54      4.16 o 
   6  -2   5       21.80       17.87      4.38 o 
  -7  -1   5        0.51        4.29      4.53 o 
  -6  -1   5       45.17       34.04      6.22 o 
  -5  -1   5       50.99       60.40      6.77 o 
  -4  -1   5      213.89      210.00      7.02 o 
  -3  -1   5        4.10        4.17      1.16 o 
  -2  -1   5       25.02       20.54      1.22 o 
  -1  -1   5      816.62      834.69     17.13 o 
   0  -1   5      190.70      201.24      4.99 o 
   1  -1   5       18.23       13.89      1.06 o 
   2  -1   5       61.71       76.40      2.74 o 
   3  -1   5      110.79      128.42      4.38 o 
   4  -1   5      282.75      366.74      9.92 o 
   5  -1   5      105.01      104.20      7.76 o 
   6  -1   5       10.93       11.70      3.83 o 
   7  -1   5        6.49        6.68      4.18 o 
  -7   0   5        6.66       12.48      5.43 o 
  -6   0   5       36.45       39.43      6.40 o 
  -5   0   5       11.18       17.64      3.39 o 
  -4   0   5      194.80      208.05      9.07 o 
  -3   0   5      382.89      391.81     10.36 o 
  -2   0   5       89.88       96.68      3.59 o 
  -1   0   5     1737.14     1537.64     43.92 o 
   0   0   5      146.48      148.42      3.84 o 
   1   0   5      601.02      694.59     14.50 o 
   2   0   5       15.62       18.44      1.50 o 
   3   0   5        0.36       -1.06      1.66 o 
   4   0   5       52.35       51.68      3.26 o 
   5   0   5      227.16      250.23     12.48 o 
   6   0   5        2.28        4.10      2.91 o 
   7   0   5       14.15        9.31      4.45 o 
  -6   1   5        0.25       -2.86      1.98 o 
  -5   1   5       50.31       48.81      4.04 o 
  -4   1   5       98.17       92.22      5.26 o 
  -3   1   5        0.43        0.74      1.07 o 
  -2   1   5     1011.80     1000.86     23.60 o 
  -1   1   5      310.30      256.12      6.53 o 
   0   1   5      155.77      168.13      4.20 o 
   1   1   5        0.12        0.01      0.56 o 
   2   1   5      331.82      295.76     10.17 o 
   3   1   5     1685.78     1879.07     54.20 o 
   4   1   5        1.57        3.05      1.31 o 
   5   1   5        0.27        4.32      3.49 o 
   6   1   5       53.79       60.55      6.94 o 
   7   1   5        7.91        8.02      4.38 o 
  -6   2   5       29.11       31.97      4.32 o 
  -5   2   5       21.34       23.14      5.42 o 
  -4   2   5        1.77       -1.23      1.01 o 
  -3   2   5      148.21      172.54      6.05 o 
  -2   2   5       62.23       90.30      7.69 o 
  -1   2   5      803.05      384.10     12.44 o 
   0   2   5      440.21      422.89     13.00 o 
   1   2   5      757.09      761.77     22.35 o 
   2   2   5        8.61       16.12      2.15 o 
   3   2   5        6.58        9.53      2.32 o 
   4   2   5      200.69      191.05      9.30 o 
   5   2   5        0.78       -0.20      2.30 o 
   6   2   5      225.42      228.66     11.02 o 
   7   2   5        1.12       -1.49      3.37 o 
  -7   3   5        0.73        0.72      4.25 o 
  -6   3   5       18.71       30.75      6.00 o 
  -5   3   5       13.83       13.94      3.02 o 
  -4   3   5       70.43       69.27      4.37 o 
  -3   3   5       12.81       15.50      2.09 o 
  -2   3   5      120.78      138.48      4.82 o 
  -1   3   5        0.59        2.29      0.79 o 
   0   3   5      984.62     1105.63     31.56 o 
   1   3   5       10.99        7.32      1.42 o 
   2   3   5        2.14        0.33      1.14 o 
   3   3   5      138.72      129.59      6.93 o 
   4   3   5       21.11       21.88      3.64 o 
   5   3   5       34.40       44.64      5.52 o 
   6   3   5       27.73       23.46      5.04 o 
   7   3   5       32.76       25.97      4.17 o 
  -6   4   5        7.20       12.48      4.58 o 
  -5   4   5        0.52        4.12      3.55 o 
  -4   4   5        1.43        2.85      1.70 o 
  -3   4   5      112.60      107.12      4.75 o 
  -2   4   5     1136.56     1212.53     26.43 o 
  -1   4   5       61.26       40.13      3.04 o 
   0   4   5       98.99      118.08      3.01 o 
   1   4   5     2279.31     2198.94     61.70 o 
   2   4   5       20.44       31.30      3.18 o 
   3   4   5        3.18        2.32      1.84 o 
   4   4   5      168.15      136.39      8.25 o 
   5   4   5        6.39        6.64      3.35 o 
   6   4   5       38.87       24.84      5.32 o 
   7   4   5        2.06        2.15      4.05 o 
  -6   5   5        9.83       13.27      5.08 o 
  -5   5   5       34.76       27.08      6.00 o 
  -4   5   5      135.59      120.91      9.27 o 
  -3   5   5       31.39       34.55      4.41 o 
  -2   5   5      208.13      242.15      6.57 o 
  -1   5   5      394.85      353.46      7.01 o 
   0   5   5       69.64       86.39      2.60 o 
   1   5   5       86.80       93.96      2.89 o 
   2   5   5       39.07       47.09      3.99 o 
   3   5   5        1.61        0.90      1.71 o 
   4   5   5        0.44        0.42      1.97 o 
   5   5   5       71.86       94.53      8.11 o 
   6   5   5        0.01        4.12      3.66 o 
   7   5   5        1.56        2.78      4.56 o 
  -6   6   5        4.64        9.18      5.10 o 
  -5   6   5        5.93        1.12      3.68 o 
  -4   6   5      261.65      254.23     14.64 o 
  -3   6   5       63.13       78.71      7.27 o 
  -2   6   5      322.52      367.47      7.67 o 
  -1   6   5      185.62      192.06      4.56 o 
   0   6   5      118.82      135.58      4.17 o 
   1   6   5       22.00       18.97      1.45 o 
   2   6   5     2450.73     2446.33     70.20 o 
   3   6   5      104.30      129.28      7.59 o 
   4   6   5        0.23        1.16      2.15 o 
   5   6   5       26.17       39.89      5.91 o 
   6   6   5       18.04       26.59      5.78 o 
   7   6   5        8.32        7.21      4.75 o 
  -6   7   5       12.91       11.50      5.37 o 
  -5   7   5        9.47       15.97      5.78 o 
  -4   7   5        6.00        9.42      4.31 o 
  -3   7   5       57.79       73.22      7.58 o 
  -2   7   5        0.15       -0.74      0.89 o 
  -1   7   5      380.67      380.60      7.86 o 
   0   7   5      149.85      185.91      4.65 o 
   1   7   5        4.97        5.47      1.05 o 
   2   7   5      254.76      251.27     14.03 o 
   3   7   5       14.53        3.53      2.37 o 
   4   7   5       26.69       30.01      4.86 o 
   5   7   5        0.01       -3.04      2.58 o 
   6   7   5        0.22       -2.34      3.31 o 
   7   7   5        1.95       -1.47      4.53 o 
  -5   8   5        1.11        5.78      4.69 o 
  -4   8   5       17.62       21.33      5.52 o 
  -3   8   5        2.39        3.13      2.65 o 
  -2   8   5       46.44       61.52      6.44 o 
  -1   8   5      116.66      110.79      3.95 o 
   0   8   5        8.22        5.08      1.05 o 
   1   8   5       20.88       28.40      1.93 o 
   2   8   5        0.53        2.64      1.36 o 
   3   8   5       19.46       22.06      4.07 o 
   4   8   5       73.63       79.85      7.38 o 
   5   8   5        4.75        8.21      3.55 o 
   6   8   5        0.06        0.22      3.96 o 
   7   8   5        2.07        3.92      5.10 o 
  -5   9   5       13.46        7.42      5.80 o 
  -4   9   5        0.01        1.93      3.53 o 
  -3   9   5       20.11       31.85      6.02 o 
  -2   9   5       36.57       50.54      6.37 o 
  -1   9   5       17.72       15.66      3.53 o 
   0   9   5       48.79       61.19      2.88 o 
   1   9   5       18.52       12.37      1.50 o 
   2   9   5        5.78        3.44      3.62 o 
   3   9   5      230.87      251.55     12.20 o 
   4   9   5       30.88       30.69      5.26 o 
   5   9   5       20.32        9.46      4.29 o 
   6   9   5        2.44        4.91      4.62 o 
  -4  10   5       28.70       47.40      8.08 o 
  -3  10   5        1.64        1.49      3.07 o 
  -2  10   5       72.70       80.55      8.13 o 
  -1  10   5        2.46        1.34      1.64 o 
   0  10   5        0.41       -1.14      1.41 o 
   1  10   5        1.58        1.72      1.34 o 
   2  10   5       69.84       80.76      4.60 o 
   3  10   5       98.99       85.78      5.84 o 
   4  10   5       41.15       37.15      5.91 o 
   5  10   5        0.29        1.10      3.29 o 
   6  10   5        3.47        0.72      4.64 o 
  -3  11   5       14.48       19.38      5.48 o 
  -2  11   5       13.93        5.45      3.88 o 
  -1  11   5        9.76        3.75      3.20 o 
   0  11   5        0.75       -1.50      2.21 o 
   1  11   5        0.02       -0.85      2.87 o 
   2  11   5        8.72        6.61      2.19 o 
   3  11   5        0.82        3.35      2.33 o 
   4  11   5       12.48       11.59      4.05 o 
   5  11   5        2.70        0.46      3.75 o 
   6  11   5        1.56        6.75      5.30 o 
  -3  12   5       12.48       12.66      5.39 o 
  -2  12   5        6.65        1.53      3.35 o 
  -1  12   5        0.04        3.72      3.31 o 
   0  12   5        9.04        9.70      3.92 o 
   1  12   5        0.10       -0.04      3.24 o 
   2  12   5       58.38       56.48      7.43 o 
   3  12   5        0.03        0.70      2.20 o 
   4  12   5        0.10        0.39      3.35 o 
   5  12   5        1.48        5.91      4.31 o 
  -2  13   5       11.24       16.97      5.34 o 
   0  13   5       13.20       18.79      5.26 o 
   1  13   5        3.15        1.12      3.83 o 
   2  13   5        4.65        3.57      4.05 o 
   3  13   5       12.78        7.27      4.75 o 
   4  13   5        1.80        4.16      4.18 o 
   1  14   5       25.82       25.54      6.33 o 
   2  14   5        5.66        6.64      4.77 o 
   3  14   5        3.27        1.40      4.84 o 
  -2 -12   6        7.23        6.92      3.68 o 
  -1 -12   6        9.36       18.53      5.34 o 
   0 -12   6        6.06       16.27      4.82 o 
  -4 -11   6        5.03        3.24      3.75 o 
  -3 -11   6       20.09       32.55      5.83 o 
  -2 -11   6        9.06       15.62      4.64 o 
  -1 -11   6       32.51       41.38      6.16 o 
   0 -11   6       35.65       40.79      5.80 o 
   1 -11   6        3.19        2.15      3.26 o 
  -5 -10   6        0.45       -1.63      4.35 o 
  -4 -10   6        3.25        3.44      2.56 o 
  -3 -10   6       11.21       12.79      3.94 o 
  -2 -10   6       22.42       20.13      4.38 o 
  -1 -10   6        2.84        1.62      2.06 o 
   0 -10   6       44.31       38.34      5.41 o 
   1 -10   6        2.02        1.29      2.87 o 
   2 -10   6        2.48        0.88      2.13 o 
  -5  -9   6        0.17       -2.80      2.33 o 
  -4  -9   6        3.45        2.58      3.78 o 
  -3  -9   6       18.63        8.80      2.47 o 
  -2  -9   6      121.49      128.05      8.55 o 
  -1  -9   6        1.03       -1.45      1.66 o 
   0  -9   6        3.97        5.26      2.67 o 
   1  -9   6       12.75       13.27      3.44 o 
   2  -9   6        0.07        2.83      2.61 o 
   3  -9   6        9.04       14.11      3.14 o 
  -6  -8   6        0.59        5.48      4.69 o 
  -5  -8   6       11.90       14.87      3.42 o 
  -4  -8   6        4.75        4.14      3.69 o 
  -3  -8   6        0.80       -0.72      1.33 o 
  -2  -8   6      287.61      305.44     13.83 o 
  -1  -8   6       92.35       81.50      6.11 o 
   0  -8   6       85.87       76.83      5.85 o 
   1  -8   6        0.65        1.55      2.10 o 
   2  -8   6       33.80       26.88      4.23 o 
   3  -8   6       48.19       47.25      5.43 o 
   4  -8   6        0.46       -2.50      2.83 o 
  -6  -7   6        6.17       11.76      5.10 o 
  -5  -7   6       19.79       21.66      4.63 o 
  -4  -7   6       29.37       29.09      5.02 o 
  -3  -7   6        1.97        2.25      2.12 o 
  -2  -7   6       46.61       43.95      4.83 o 
  -1  -7   6       94.49       93.04      6.16 o 
   0  -7   6      171.80      167.14      8.38 o 
   1  -7   6      434.15      380.38     14.81 o 
   2  -7   6      143.75      132.31      7.80 o 
   3  -7   6       13.83       13.62      3.35 o 
   4  -7   6       47.15       49.20      5.48 o 
   5  -7   6        4.98       -0.77      3.11 o 
  -6  -6   6       14.68       14.32      5.26 o 
  -5  -6   6        0.08        1.76      2.08 o 
  -4  -6   6        1.53        2.86      3.61 o 
  -3  -6   6      336.45      314.36      9.68 o 
  -2  -6   6       78.64       81.93      4.07 o 
  -1  -6   6       86.59       83.16      3.82 o 
   0  -6   6        0.32       -1.29      1.31 o 
   1  -6   6      105.86      116.79      6.55 o 
   2  -6   6      568.29      528.47     18.68 o 
   3  -6   6       27.02       28.54      4.16 o 
   4  -6   6       18.50       17.61      3.83 o 
   5  -6   6        3.10        3.85      3.31 o 
  -7  -5   6       11.68       27.60      6.72 o 
  -6  -5   6        4.33        2.06      3.72 o 
  -5  -5   6       32.25       39.17      6.20 o 
  -4  -5   6       46.96       36.71      3.49 o 
  -3  -5   6       28.57       33.52      2.94 o 
  -2  -5   6      123.96      108.18      4.49 o 
  -1  -5   6      722.00      732.15     16.51 o 
   0  -5   6       32.09       42.91      2.44 o 
   1  -5   6      182.30      171.12      7.85 o 
   2  -5   6        0.72       -0.11      1.18 o 
   3  -5   6       57.27       50.61      4.97 o 
   4  -5   6       17.00       20.35      4.05 o 
   5  -5   6        3.03        6.57      3.46 o 
  -7  -4   6        0.34       -2.10      4.20 o 
  -6  -4   6        0.43       -0.13      3.33 o 
  -5  -4   6       24.11       30.49      5.65 o 
  -4  -4   6       91.06       79.54      4.55 o 
  -3  -4   6       14.30       15.61      2.16 o 
  -2  -4   6        0.28        1.39      0.98 o 
  -1  -4   6      152.45      114.96      4.15 o 
   0  -4   6       45.37       66.03      5.95 o 
   1  -4   6      335.86      292.06     11.08 o 
   2  -4   6      107.47      113.62      6.34 o 
   3  -4   6       15.58       15.22      2.98 o 
   4  -4   6       60.43       54.86      5.63 o 
   5  -4   6       12.04        7.62      3.09 o 
   6  -4   6       20.63       20.76      5.04 o 
  -7  -3   6        9.12       12.13      5.39 o 
  -6  -3   6        9.15        9.77      4.42 o 
  -5  -3   6       31.55       31.41      5.50 o 
  -4  -3   6       98.00       95.79      4.67 o 
  -3  -3   6       55.19       48.71      5.00 o 
  -2  -3   6      576.05      535.61     12.69 o 
  -1  -3   6        3.51       21.68      1.75 o 
   0  -3   6       78.58       69.42      2.78 o 
   1  -3   6        9.58       21.15      2.70 o 
   2  -3   6      412.07      450.48     15.86 o 
   3  -3   6      124.63      136.00      7.52 o 
   4  -3   6        0.30       -1.34      1.80 o 
   5  -3   6       92.05       94.76      7.52 o 
   6  -3   6       10.29        9.86      3.99 o 
  -7  -2   6        4.88       -1.25      4.10 o 
  -6  -2   6        1.26        3.96      3.64 o 
  -5  -2   6      224.02      229.03     12.88 o 
  -4  -2   6       55.17       63.23      6.33 o 
  -3  -2   6      152.08      136.48      4.29 o 
  -2  -2   6     1199.18     1293.70     26.81 o 
  -1  -2   6     2349.73     2325.97     45.61 o 
   0  -2   6        0.73       11.97      1.50 o 
   1  -2   6      414.81      430.60     16.06 o 
   2  -2   6        0.02        0.07      0.94 o 
   3  -2   6       60.76       69.27      5.28 o 
   4  -2   6      195.32      208.27     10.66 o 
   5  -2   6        1.44        7.16      3.33 o 
   6  -2   6       30.17       28.15      5.21 o 
  -7  -1   6        3.48        1.31      4.12 o 
  -6  -1   6        6.10       17.21      5.06 o 
  -5  -1   6       12.15       21.55      4.69 o 
  -4  -1   6      108.91      100.75      4.57 o 
  -3  -1   6      233.39      191.80      4.73 o 
  -2  -1   6      257.44      252.78      6.65 o 
  -1  -1   6       45.41       57.71      2.32 o 
   0  -1   6      304.02      337.79      7.80 o 
   1  -1   6     2634.86     2789.37     54.07 o 
   2  -1   6      748.67      948.94     19.84 o 
   3  -1   6      183.03      183.35      5.56 o 
   4  -1   6      569.95      521.62     19.65 o 
   5  -1   6      189.79      158.82      9.87 o 
   6  -1   6        6.21        7.05      3.68 o 
   7  -1   6        0.43        0.28      3.46 o 
  -7   0   6        7.88        3.29      4.75 o 
  -6   0   6       39.54       48.89      6.99 o 
  -5   0   6       16.66       17.38      2.70 o 
  -4   0   6        1.49        0.86      1.32 o 
  -3   0   6        1.76       -0.80      1.55 o 
  -2   0   6       34.81       27.99      1.38 o 
  -1   0   6      779.84      784.52     26.66 o 
   0   0   6      112.32      129.55      3.94 o 
   1   0   6     1050.97     1018.57     40.76 o 
   2   0   6       55.19       49.02      2.50 o 
   3   0   6      135.17      149.46      5.02 o 
   4   0   6       40.76       37.65      3.18 o 
   5   0   6        5.14        0.07      2.61 o 
   6   0   6        5.67        7.01      3.64 o 
   7   0   6       11.23       20.61      5.48 o 
  -7   1   6        7.71        4.75      5.10 o 
  -6   1   6        0.77       -0.28      3.61 o 
  -5   1   6       68.30       87.84      5.14 o 
  -4   1   6      106.81      111.69      5.68 o 
  -3   1   6       48.20       36.67      2.76 o 
  -2   1   6       71.56       53.29      4.23 o 
  -1   1   6        0.63        0.16      0.59 o 
   0   1   6        8.88       14.23      1.11 o 
   1   1   6        3.11        3.71      0.83 o 
   2   1   6       86.44      114.45      3.92 o 
   3   1   6      323.50      360.01      9.53 o 
   4   1   6       29.57       31.51      2.82 o 
   5   1   6        6.42        2.80      2.01 o 
   6   1   6       17.74       18.00      4.73 o 
   7   1   6        1.52       -1.23      3.77 o 
  -6   2   6        0.35       -0.03      2.33 o 
  -5   2   6        4.73        2.74      1.88 o 
  -4   2   6       37.15       24.09      2.86 o 
  -3   2   6       53.46       49.88      3.27 o 
  -2   2   6      577.37      596.17     14.20 o 
  -1   2   6      123.22      122.52      4.00 o 
   0   2   6      284.26      273.76      9.20 o 
   1   2   6       20.99       20.81      1.95 o 
   2   2   6        2.07        0.90      1.16 o 
   3   2   6       15.06       14.54      2.58 o 
   4   2   6        2.17        2.69      2.01 o 
   5   2   6        5.93        3.59      2.87 o 
   6   2   6      126.72      133.62      6.76 o 
   7   2   6        4.81        7.38      4.58 o 
  -6   3   6        6.50        2.67      4.03 o 
  -5   3   6        0.79       -0.44      5.61 o 
  -4   3   6        8.65       15.56      2.48 o 
  -3   3   6      263.52      283.00      8.67 o 
  -2   3   6       21.57       15.10      1.81 o 
  -1   3   6       87.30       62.69      2.74 o 
   0   3   6      188.05      207.49      5.59 o 
   1   3   6        9.92       10.71      1.66 o 
   2   3   6      331.25      314.16     11.33 o 
   3   3   6       22.50       17.74      2.87 o 
   4   3   6      119.92      108.39      6.99 o 
   5   3   6        5.58        2.85      2.69 o 
   6   3   6        3.95       -0.31      3.39 o 
   7   3   6        0.02        0.88      4.29 o 
  -6   4   6        0.35       -4.37      2.91 o 
  -5   4   6      107.99       92.95      8.77 o 
  -4   4   6       14.20       17.46      2.87 o 
  -3   4   6        3.00        2.01      1.21 o 
  -2   4   6      900.82      945.10     21.31 o 
  -1   4   6      175.75      219.59      6.25 o 
   0   4   6      305.95      235.84      6.34 o 
   1   4   6      266.80      250.25      9.06 o 
   2   4   6       58.75       44.73      3.46 o 
   3   4   6        6.46        6.13      2.15 o 
   4   4   6      229.21      238.75     11.54 o 
   5   4   6       30.26       25.30      4.69 o 
   6   4   6        1.07       -0.20      3.50 o 
   7   4   6        6.28       10.62      5.28 o 
  -6   5   6       25.18       36.54      7.49 o 
  -5   5   6       20.34       24.07      5.65 o 
  -4   5   6      483.75      497.44     14.32 o 
  -3   5   6        3.81        4.15      1.51 o 
  -2   5   6      153.47      161.22      5.64 o 
  -1   5   6      160.78      166.11      4.01 o 
   0   5   6       48.43       33.41      1.64 o 
   1   5   6     6019.77     5767.03    158.06 o 
   2   5   6       68.73       91.36      5.28 o 
   3   5   6        1.74       -0.42      1.45 o 
   4   5   6       18.55       14.63      3.64 o 
   5   5   6      263.29      267.56     13.63 o 
   6   5   6       61.13       64.68      7.47 o 
   7   5   6       21.93       21.07      6.09 o 
  -6   6   6        4.61       -4.86      3.85 o 
  -5   6   6        2.85       -3.13      3.15 o 
  -4   6   6       42.80       29.57      5.78 o 
  -3   6   6      164.16      163.27      6.38 o 
  -2   6   6      188.37      184.10      6.26 o 
  -1   6   6        0.07        1.52      0.83 o 
   0   6   6       12.89        8.30      1.02 o 
   1   6   6      235.19      222.48      6.40 o 
   2   6   6     1274.35     1207.32     36.64 o 
   3   6   6        1.74        1.97      1.88 o 
   4   6   6        7.42        4.05      2.87 o 
   5   6   6       33.28       44.93      6.24 o 
   6   6   6        0.17       -4.40      2.93 o 
   7   6   6       20.67       32.64      6.94 o 
  -5   7   6       19.44       13.05      5.69 o 
  -4   7   6        9.60        8.28      4.18 o 
  -3   7   6       28.66       25.08      5.02 o 
  -2   7   6      115.68      126.27      7.67 o 
  -1   7   6        1.27        2.05      0.78 o 
   0   7   6      629.23      548.91     10.68 o 
   1   7   6      128.31      130.67      3.88 o 
   2   7   6        5.44        8.65      2.37 o 
   3   7   6       27.54       34.85      4.47 o 
   4   7   6       21.18       24.88      4.69 o 
   5   7   6       30.33       21.82      5.26 o 
   6   7   6        1.79        2.80      4.01 o 
   7   7   6        4.58        4.88      4.97 o 
  -5   8   6        6.65        1.07      4.25 o 
  -4   8   6        1.16       -1.88      3.04 o 
  -3   8   6       74.61       58.00      7.17 o 
  -2   8   6        0.28       -2.66      1.77 o 
  -1   8   6      293.78      311.02      6.99 o 
   0   8   6       36.44       25.57      1.79 o 
   1   8   6       15.55       15.74      1.57 o 
   2   8   6       45.90       52.13      3.58 o 
   3   8   6      103.42      119.11      7.72 o 
   4   8   6      189.81      229.13     12.41 o 
   5   8   6        2.14        5.19      3.33 o 
   6   8   6        2.14        6.59      4.42 o 
   7   8   6        0.72       -4.34      4.80 o 
  -5   9   6        4.53        1.40      4.86 o 
  -4   9   6        0.33       -4.07      3.24 o 
  -3   9   6       10.96        3.92      3.59 o 
  -2   9   6       89.76       74.16      7.39 o 
  -1   9   6       27.17       34.48      3.01 o 
   0   9   6      186.15      171.69      4.80 o 
   1   9   6       57.51       76.46      3.11 o 
   2   9   6        0.42       -1.07      1.20 o 
   3   9   6       38.99       39.78      5.15 o 
   4   9   6        0.40        0.22      2.37 o 
   5   9   6       21.48       23.20      5.41 o 
   6   9   6       13.98       17.48      5.94 o 
  -4  10   6       20.45       25.14      6.26 o 
  -3  10   6        0.23       -1.23      2.96 o 
  -2  10   6        1.82        4.42      3.02 o 
  -1  10   6        1.80       -1.18      2.06 o 
   0  10   6       35.62       31.94      3.12 o 
   1  10   6       34.83       30.62      2.31 o 
   2  10   6        9.47        7.43      2.21 o 
   3  10   6       52.25       59.24      6.16 o 
   4  10   6       29.02       30.18      5.24 o 
   5  10   6        0.03        3.83      3.85 o 
   6  10   6        1.81        7.34      4.77 o 
  -3  11   6        3.01        2.58      3.75 o 
  -2  11   6        5.43        5.08      3.44 o 
  -1  11   6       35.23       41.29      5.67 o 
   0  11   6        6.44        0.65      1.55 o 
   1  11   6       25.10       25.16      2.80 o 
   2  11   6        2.54        1.23      1.83 o 
   3  11   6        9.48        9.25      2.66 o 
   4  11   6       17.66       14.02      4.51 o 
   5  11   6        1.05        0.94      3.64 o 
   6  11   6        4.63        2.34      4.58 o 
  -3  12   6        0.62        3.96      4.25 o 
  -2  12   6       19.23       21.18      5.30 o 
  -1  12   6        4.56        1.75      3.07 o 
   0  12   6        3.44        0.50      3.15 o 
   1  12   6       31.68       27.32      5.61 o 
   2  12   6       36.11       34.28      3.75 o 
   3  12   6       24.13       22.30      3.74 o 
   4  12   6        9.60       10.25      4.38 o 
   5  12   6        0.48        1.07      4.03 o 
  -2  13   6        0.41        0.42      3.64 o 
  -1  13   6       22.67       17.35      4.88 o 
   1  13   6        2.87        2.26      4.05 o 
   2  13   6        4.62        4.86      4.53 o 
   3  13   6        3.33        1.85      2.75 o 
   4  13   6        8.19       14.13      4.77 o 
   1  14   6        9.05        6.70      4.93 o 
   2  14   6        0.67        1.93      5.10 o 
   3  14   6        5.24        2.98      5.06 o 
  -3 -11   7        0.62       -2.89      2.34 o 
  -2 -11   7        2.08       -0.39      2.89 o 
  -1 -11   7       25.81       19.23      4.47 o 
   0 -11   7        9.05       11.78      4.07 o 
   1 -11   7        4.04        2.89      3.09 o 
  -4 -10   7        0.54       -0.66      2.72 o 
  -3 -10   7        0.37        0.31      2.28 o 
  -2 -10   7       29.56       20.85      4.32 o 
  -1 -10   7        3.83        3.31      2.58 o 
   0 -10   7        8.29        8.19      3.29 o 
   1 -10   7        2.36        1.29      2.69 o 
   2 -10   7        7.15        5.30      3.46 o 
  -5  -9   7        0.06       -0.74      8.69 o 
  -4  -9   7        0.45       -1.51      1.97 o 
  -3  -9   7       25.60       23.98      4.60 o 
  -2  -9   7       39.90       45.46      5.72 o 
  -1  -9   7        6.29        4.36      2.50 o 
   0  -9   7        0.01        1.07      2.21 o 
   1  -9   7       64.59       63.91      6.16 o 
   2  -9   7       21.67       22.89      4.38 o 
   3  -9   7        2.38        6.94      3.61 o 
  -6  -8   7        1.17        0.72      4.97 o 
  -5  -8   7        9.35        8.69      2.82 o 
  -4  -8   7       12.42       16.64      3.10 o 
  -3  -8   7        7.19       10.48      2.46 o 
  -2  -8   7       87.06       94.65      7.06 o 
  -1  -8   7       28.94       25.15      4.12 o 
   0  -8   7       11.03        5.96      2.58 o 
   1  -8   7      134.87      131.04      8.00 o 
   2  -8   7       15.17       19.95      4.21 o 
   3  -8   7       36.79       46.02      5.61 o 
   4  -8   7        0.00       -0.48      2.98 o 
  -6  -7   7        2.97        3.15      4.62 o 
  -5  -7   7        0.00        1.81      2.33 o 
  -4  -7   7       10.38        9.92      2.52 o 
  -3  -7   7        5.26        4.79      4.08 o 
  -2  -7   7      167.39      189.93      6.96 o 
  -1  -7   7        5.58       -1.91      1.27 o 
   0  -7   7       19.95       17.79      3.18 o 
   1  -7   7      302.28      261.32     11.74 o 
   2  -7   7       33.77       30.80      4.27 o 
   3  -7   7        3.09        3.88      2.72 o 
   4  -7   7       18.91       20.28      4.14 o 
  -6  -6   7        0.43        5.58      4.23 o 
  -5  -6   7        8.51        6.86      4.12 o 
  -4  -6   7        6.42        2.49      1.80 o 
  -3  -6   7        4.26        0.47      3.69 o 
  -2  -6   7      152.34      141.01      5.61 o 
  -1  -6   7       65.16       62.72      3.38 o 
   0  -6   7       91.31       88.85      5.63 o 
   1  -6   7       84.45       77.19      5.46 o 
   2  -6   7       27.03       28.45      3.96 o 
   3  -6   7       20.87       17.52      3.57 o 
   4  -6   7        0.23        0.20      2.52 o 
   5  -6   7        9.40       10.38      4.05 o 
  -6  -5   7        9.64       10.25      4.77 o 
  -5  -5   7       75.94       82.17      8.46 o 
  -4  -5   7       59.58       47.87      6.46 o 
  -3  -5   7       40.21       34.06      3.06 o 
  -2  -5   7       20.91       27.74      2.53 o 
  -1  -5   7       23.01       23.56      2.83 o 
   0  -5   7       72.80       87.46      5.37 o 
   1  -5   7        0.84        0.74      1.47 o 
   2  -5   7      418.06      405.42     15.38 o 
   3  -5   7       22.11       20.46      3.77 o 
   4  -5   7       63.85       66.01      6.29 o 
   5  -5   7        6.71        2.87      3.42 o 
  -7  -4   7        1.20        4.03      4.64 o 
  -6  -4   7        4.16        3.75      4.05 o 
  -5  -4   7       31.26       35.88      6.13 o 
  -4  -4   7      218.93      202.86      7.49 o 
  -3  -4   7       74.94       75.79      6.21 o 
  -2  -4   7        7.82        6.31      1.84 o 
  -1  -4   7       53.27       74.01      3.31 o 
   0  -4   7       24.92       34.11      2.24 o 
   1  -4   7      539.55      534.13     17.94 o 
   2  -4   7       15.60       11.87      2.54 o 
   3  -4   7       79.59       68.68      5.74 o 
   4  -4   7       30.77       41.25      5.06 o 
   5  -4   7        0.06       -2.15      2.61 o 
   6  -4   7        7.04        7.60      4.10 o 
  -7  -3   7        2.49       -3.59      3.79 o 
  -6  -3   7       16.87       16.36      5.26 o 
  -5  -3   7       29.06       19.08      4.73 o 
  -4  -3   7       66.07       66.95      4.10 o 
  -3  -3   7        4.79        5.89      1.44 o 
  -2  -3   7      291.70      283.36      7.88 o 
  -1  -3   7      653.04      762.65     16.71 o 
   0  -3   7      223.92      166.21      4.94 o 
   1  -3   7       10.16        7.30      1.12 o 
   2  -3   7      159.52      158.93      7.79 o 
   3  -3   7      287.65      289.19     12.43 o 
   4  -3   7        7.10        9.31      3.18 o 
   5  -3   7        4.67        5.63      3.26 o 
   6  -3   7        3.52        1.66      3.07 o 
  -7  -2   7        2.64        1.34      4.42 o 
  -6  -2   7        1.69        2.32      3.72 o 
  -5  -2   7      316.21      354.98     17.01 o 
  -4  -2   7        4.39        5.15      2.93 o 
  -3  -2   7        7.03        8.11      2.73 o 
  -2  -2   7       42.96       37.57      2.27 o 
  -1  -2   7     1115.88     1198.03     24.62 o 
   0  -2   7     1663.92     1639.94     36.22 o 
   1  -2   7      130.86      147.24      4.30 o 
   2  -2   7        6.55        5.96      1.01 o 
   3  -2   7       21.28       24.55      3.77 o 
   4  -2   7      359.76      400.03     16.73 o 
   5  -2   7        6.28       10.82      3.99 o 
   6  -2   7        7.19        8.48      4.12 o 
  -7  -1   7        4.13        4.53      5.06 o 
  -6  -1   7        6.92        0.31      3.31 o 
  -5  -1   7       18.57       25.04      5.17 o 
  -4  -1   7       27.73       26.08      4.44 o 
  -3  -1   7       64.08       59.61      3.26 o 
  -2  -1   7      672.09      679.54     14.96 o 
  -1  -1   7      132.92      146.22      4.32 o 
   0  -1   7      338.50      404.40      9.29 o 
   1  -1   7      881.17     1030.68     21.22 o 
   2  -1   7        9.27        8.08      1.14 o 
   3  -1   7      138.23      167.57      5.29 o 
   4  -1   7      181.53      196.43     10.68 o 
   5  -1   7       25.75       24.91      4.73 o 
   6  -1   7        4.14        2.56      3.33 o 
  -7   0   7        9.82       11.70      5.78 o 
  -6   0   7       10.04       11.54      4.73 o 
  -5   0   7       79.80       76.57      7.58 o 
  -4   0   7       69.01       77.96      4.30 o 
  -3   0   7      369.41      377.97     10.33 o 
  -2   0   7      245.23      204.75      4.59 o 
  -1   0   7       36.19       25.11      1.49 o 
   0   0   7      489.28      532.70     11.60 o 
   1   0   7        3.77        2.78      1.52 o 
   2   0   7      123.89      144.66      4.53 o 
   3   0   7        7.92       12.76      1.64 o 
   4   0   7      238.11      264.29      8.05 o 
   5   0   7       10.04       11.52      3.88 o 
   6   0   7        3.94        5.41      3.64 o 
   7   0   7        5.18        5.63      4.51 o 
  -7   1   7        3.38        3.48      4.84 o 
  -6   1   7        8.15       17.30      5.34 o 
  -5   1   7        4.18        2.08      1.84 o 
  -4   1   7       21.82       20.23      2.65 o 
  -3   1   7       32.85       26.31      2.46 o 
  -2   1   7       59.07       58.83      2.97 o 
  -1   1   7      185.13      151.31      6.68 o 
   0   1   7        5.42        5.74      0.91 o 
   1   1   7      353.21      375.59      8.88 o 
   2   1   7      355.65      393.19      9.67 o 
   3   1   7       63.01       69.02      3.37 o 
   4   1   7      114.12      115.52      4.99 o 
   5   1   7        9.11        7.62      2.31 o 
   6   1   7        0.17       -3.74      2.50 o 
   7   1   7        2.49        0.83      3.79 o 
  -6   2   7        3.82        7.66      2.87 o 
  -5   2   7       19.25       18.21      3.06 o 
  -4   2   7       37.94       40.32      7.00 o 
  -3   2   7       91.89       93.99      5.81 o 
  -2   2   7      182.83      188.90      6.08 o 
  -1   2   7       56.10       88.05      6.30 o 
   0   2   7      898.56     1010.12     20.56 o 
   1   2   7      106.81      113.36      4.91 o 
   2   2   7       16.57       12.99      1.95 o 
   3   2   7      265.65      262.73     10.34 o 
   4   2   7       21.72       23.44      3.48 o 
   5   2   7       23.25       17.15      3.30 o 
   6   2   7        1.70        3.07      3.39 o 
   7   2   7        0.00       -1.84      3.66 o 
  -6   3   7        8.10       12.48      4.71 o 
  -5   3   7       19.39       18.75      3.28 o 
  -4   3   7        2.47        8.60      2.13 o 
  -3   3   7      345.32      359.20     10.34 o 
  -2   3   7      723.94      740.97     27.12 o 
  -1   3   7        0.05        0.01      0.72 o 
   0   3   7      413.68      387.19     12.65 o 
   1   3   7      121.96      132.42      5.64 o 
   2   3   7      242.77      267.98     10.00 o 
   3   3   7       16.91       12.62      2.56 o 
   4   3   7        7.85       14.06      3.22 o 
   5   3   7       15.57       15.05      4.01 o 
   6   3   7       62.07       58.04      7.14 o 
   7   3   7        0.60        1.69      4.03 o 
  -6   4   7        6.32       16.89      5.76 o 
  -5   4   7       42.37       49.19      4.67 o 
  -4   4   7        1.06        0.61      1.70 o 
  -3   4   7       59.67       57.17      3.62 o 
  -2   4   7      373.11      403.69     10.74 o 
  -1   4   7      113.35       91.97      3.67 o 
   0   4   7      461.49      582.92     13.39 o 
   1   4   7       13.63       16.47      2.08 o 
   2   4   7      250.13      236.03      9.36 o 
   3   4   7      193.61      207.70      9.50 o 
   4   4   7      347.67      397.51     16.08 o 
   5   4   7       24.43       19.93      4.42 o 
   6   4   7       14.17       15.18      4.71 o 
   7   4   7        9.74       16.29      5.56 o 
  -6   5   7        9.89       -0.94      4.21 o 
  -5   5   7        0.03       -2.19      2.87 o 
  -4   5   7      151.23      165.41      7.23 o 
  -3   5   7       32.82       32.29      2.98 o 
  -2   5   7       86.84       93.19      4.16 o 
  -1   5   7       67.41       60.91      6.33 o 
   0   5   7      210.54      173.21      5.36 o 
   1   5   7     2450.55     2327.46     65.58 o 
   2   5   7      216.66      222.75      9.24 o 
   3   5   7        0.59        0.26      1.60 o 
   4   5   7       86.70       78.83      6.75 o 
   5   5   7        3.18        4.29      3.48 o 
   6   5   7      117.40      120.00      9.69 o 
   7   5   7        5.59       10.88      5.52 o 
  -6   6   7        4.54        8.19      5.12 o 
  -5   6   7       14.73       22.14      6.05 o 
  -4   6   7       98.09       81.86      8.46 o 
  -3   6   7       23.65       30.43      4.21 o 
  -2   6   7      161.98      168.96      6.01 o 
  -1   6   7      189.46      211.37      5.01 o 
   0   6   7        1.86        0.12      0.62 o 
   1   6   7     1254.46     1120.81     33.34 o 
   2   6   7     1383.77     1455.08     43.28 o 
   3   6   7        2.10        3.33      2.19 o 
   4   6   7       18.81       25.45      4.47 o 
   5   6   7       11.21        9.26      4.01 o 
   6   6   7       40.87       44.38      6.99 o 
   7   6   7       11.72       13.69      5.67 o 
  -5   7   7        8.79        9.77      5.30 o 
  -4   7   7        0.90        3.35      3.83 o 
  -3   7   7      159.75      177.63     11.16 o 
  -2   7   7       37.82       28.75      2.64 o 
  -1   7   7        7.11        8.55      1.87 o 
   0   7   7       21.69       25.97      1.76 o 
   1   7   7       42.61       39.94      2.62 o 
   2   7   7      773.11      742.59     24.25 o 
   3   7   7        0.09       -0.28      1.91 o 
   4   7   7       60.08       56.99      6.18 o 
   5   7   7       25.25       15.55      4.78 o 
   6   7   7       12.32        6.92      4.58 o 
   7   7   7       26.34       27.03      7.10 o 
  -5   8   7        0.10        0.39      4.36 o 
  -4   8   7        0.07       -0.99      3.55 o 
  -3   8   7      108.58      124.10      9.73 o 
  -2   8   7       87.09       72.01      6.90 o 
  -1   8   7      125.17      125.94      7.42 o 
   0   8   7        7.90       16.73      2.33 o 
   1   8   7       20.09       18.93      1.75 o 
   2   8   7       26.95       31.30      3.79 o 
   3   8   7       67.38       47.33      5.28 o 
   4   8   7       11.48       13.01      3.88 o 
   5   8   7       21.68       11.87      4.53 o 
   6   8   7        8.83        9.99      5.17 o 
   7   8   7        0.03       -6.57      4.38 o 
  -5   9   7        1.45       -1.07      5.04 o 
  -4   9   7        2.32       -1.75      3.39 o 
  -3   9   7       23.23       39.45      6.55 o 
  -2   9   7       25.84       28.32      5.10 o 
  -1   9   7        0.10        0.40      1.01 o 
   0   9   7       18.75       18.44      2.16 o 
   1   9   7       79.48       72.04      3.10 o 
   2   9   7       10.58       12.16      2.91 o 
   3   9   7      184.57      167.87      9.50 o 
   4   9   7        0.88        0.46      2.89 o 
   5   9   7        0.45        6.31      3.72 o 
   6   9   7       15.06       22.95      6.50 o 
  -4  10   7        2.48        3.77      4.23 o 
  -3  10   7        1.14        3.88      3.35 o 
  -2  10   7        3.59        4.12      3.02 o 
  -1  10   7       11.21        5.72      2.85 o 
   0  10   7       15.37       14.49      2.84 o 
   1  10   7       35.73       35.74      2.46 o 
   2  10   7        7.83        8.12      2.25 o 
   3  10   7       12.01       15.92      3.68 o 
   4  10   7        0.25        1.23      2.87 o 
   5  10   7        0.02        3.48      3.46 o 
   6  10   7        0.02        2.65      4.36 o 
  -3  11   7        3.62        0.09      3.64 o 
  -2  11   7       15.05       10.58      4.21 o 
  -1  11   7       35.09       40.92      5.96 o 
   0  11   7        0.19        0.39      1.65 o 
   1  11   7       36.86       37.78      3.24 o 
   2  11   7        3.94        5.31      2.18 o 
   3  11   7        0.20       -0.48      2.32 o 
   4  11   7        3.71        8.91      3.88 o 
   5  11   7        0.16       -4.63      3.09 o 
   6  11   7        1.05        2.39      4.56 o 
  -3  12   7        0.10        3.09      3.64 o 
  -2  12   7       26.44       37.78      6.68 o 
  -1  12   7        0.13        2.37      3.18 o 
   0  12   7       25.14       30.10      5.24 o 
   1  12   7        0.29       -0.57      3.13 o 
   2  12   7        1.13        0.62      2.12 o 
   3  12   7       12.56       11.45      3.81 o 
   4  12   7       50.87       40.81      6.37 o 
   5  12   7       11.44       18.27      5.63 o 
  -2  13   7        8.68       -0.07      3.81 o 
  -1  13   7       19.26       13.40      4.67 o 
   1  13   7        0.70        0.15      3.70 o 
   2  13   7        2.42        4.47      4.71 o 
   3  13   7        0.88        1.86      2.96 o 
   4  13   7       20.45       20.63      5.17 o 
   1  14   7        0.58        2.39      3.94 o 
   2  14   7        0.64       -1.29      4.53 o 
  -3 -11   8       15.94       15.24      4.75 o 
  -2 -11   8        4.55        5.58      3.26 o 
  -1 -11   8       45.01       58.16      7.16 o 
   0 -11   8        2.26        7.40      3.74 o 
  -4 -10   8        1.57        3.44      3.44 o 
  -3 -10   8        2.26        3.61      2.98 o 
  -2 -10   8       20.45       28.08      5.32 o 
  -1 -10   8        1.03       -0.28      2.37 o 
   0 -10   8        0.01       -0.02      2.23 o 
   1 -10   8        0.84        0.64      2.72 o 
   2 -10   8        0.32       -3.55      2.37 o 
  -5  -9   8        3.99        4.23      3.03 o 
  -4  -9   8        0.44        0.32      2.22 o 
  -3  -9   8       15.31       20.08      4.42 o 
  -2  -9   8       25.57       29.94      5.02 o 
  -1  -9   8        7.23       12.40      3.29 o 
   0  -9   8       12.96       10.45      3.04 o 
   1  -9   8       24.08       18.11      3.92 o 
   2  -9   8        2.53        6.04      3.20 o 
   3  -9   8        0.18        2.41      3.29 o 
  -5  -8   8        8.77        3.74      5.66 o 
  -4  -8   8       15.85       17.69      3.21 o 
  -3  -8   8       59.12       68.64      9.73 o 
  -2  -8   8       31.80       27.36      4.42 o 
  -1  -8   8       57.72       47.06      5.24 o 
   0  -8   8        5.27        3.13      2.30 o 
   1  -8   8       99.13       92.20      6.93 o 
   2  -8   8       37.87       39.69      5.34 o 
   3  -8   8       14.40       19.03      4.14 o 
  -6  -7   8        0.55        4.66      4.58 o 
  -5  -7   8        2.03        6.13      4.40 o 
  -4  -7   8        1.44        2.26      1.97 o 
  -3  -7   8        1.13        0.78      1.60 o 
  -2  -7   8       89.93       91.76      4.79 o 
  -1  -7   8       23.18       41.97      4.64 o 
   0  -7   8        1.27       -0.66      1.38 o 
   1  -7   8        0.00        0.44      1.95 o 
   2  -7   8        0.33        1.34      2.28 o 
   3  -7   8        0.10       -0.55      2.26 o 
   4  -7   8       19.19       32.57      5.28 o 
  -6  -6   8        1.99        6.37      4.88 o 
  -5  -6   8        0.49       -0.77      3.39 o 
  -4  -6   8        0.28       -2.18      1.45 o 
  -3  -6   8        2.25       -0.35      1.34 o 
  -2  -6   8       56.88       63.10      4.61 o 
  -1  -6   8       20.03       25.39      3.53 o 
   0  -6   8       15.22        9.94      2.50 o 
   1  -6   8        1.38       -0.77      1.75 o 
   2  -6   8        1.86        0.46      1.93 o 
   3  -6   8        9.72       18.49      3.92 o 
   4  -6   8        0.82       -0.72      2.41 o 
   5  -6   8        0.07       -4.05      2.72 o 
  -6  -5   8        0.54       13.49      4.97 o 
  -5  -5   8       62.08       53.90      7.23 o 
  -4  -5   8       52.76       50.19      6.35 o 
  -3  -5   8       20.05       22.01      3.91 o 
  -2  -5   8        0.13       -1.00      0.97 o 
  -1  -5   8      288.80      243.93     16.82 o 
   0  -5   8       37.22       35.10      3.79 o 
   1  -5   8        8.87       12.09      2.58 o 
   2  -5   8       33.58       21.93      3.61 o 
   3  -5   8        4.42        6.00      2.78 o 
   4  -5   8       23.89       17.72      4.14 o 
   5  -5   8       21.33       22.91      5.06 o 
  -6  -4   8        5.05       15.22      5.39 o 
  -5  -4   8        1.33       -1.49      2.47 o 
  -4  -4   8      508.65      510.94     13.92 o 
  -3  -4   8       20.91       18.70      4.33 o 
  -2  -4   8        2.24        5.05      1.32 o 
  -1  -4   8        2.53        2.77      1.08 o 
   0  -4   8       37.06       19.50      3.29 o 
   1  -4   8     1434.39     1348.35     39.89 o 
   2  -4   8       48.06       47.70      4.56 o 
   3  -4   8        1.14        0.02      2.12 o 
   4  -4   8        0.47        0.35      2.72 o 
   5  -4   8       23.33       25.80      4.88 o 
  -7  -3   8        6.07        3.57      4.80 o 
  -6  -3   8       41.61       41.49      6.94 o 
  -5  -3   8       50.41       56.30      7.19 o 
  -4  -3   8        1.90        1.01      2.91 o 
  -3  -3   8      495.58      432.64     11.41 o 
  -2  -3   8      163.54      163.90     13.87 o 
  -1  -3   8       84.61       55.55      2.82 o 
   0  -3   8        4.10        1.76      0.88 o 
   1  -3   8       57.40       63.86      2.86 o 
   2  -3   8      514.20      466.03     16.85 o 
   3  -3   8       34.62       28.74      4.21 o 
   4  -3   8       56.55       39.09      5.24 o 
   5  -3   8        5.26       19.32      4.58 o 
   6  -3   8        0.75        0.20      3.24 o 
  -7  -2   8        9.85       15.66      5.89 o 
  -6  -2   8        2.66        5.12      3.94 o 
  -5  -2   8       19.44        4.05      3.46 o 
  -4  -2   8       79.63       73.76      7.21 o 
  -3  -2   8      105.28      105.15      4.33 o 
  -2  -2   8       74.33       68.90      3.13 o 
  -1  -2   8      186.61      152.47      4.79 o 
   0  -2   8      873.48      880.92     18.71 o 
   1  -2   8       50.14       38.12      2.16 o 
   2  -2   8       83.67       78.24      3.08 o 
   3  -2   8        1.03        1.36      2.04 o 
   4  -2   8        1.05        3.90      2.96 o 
   5  -2   8       35.99       36.03      5.78 o 
   6  -2   8        3.81        2.72      3.50 o 
  -7  -1   8        6.94       13.14      5.83 o 
  -6  -1   8        1.07        4.14      4.16 o 
  -5  -1   8        9.98        7.75      3.92 o 
  -4  -1   8      160.57      153.09      9.78 o 
  -3  -1   8      189.64      187.85      6.37 o 
  -2  -1   8       66.37       59.45      2.76 o 
  -1  -1   8      166.52      175.17      5.07 o 
   0  -1   8      270.11      287.03      7.25 o 
   1  -1   8       39.89       38.87      2.11 o 
   2  -1   8        7.68       11.27      4.28 o 
   3  -1   8       54.13       52.39      2.96 o 
   4  -1   8       79.09       83.82      7.14 o 
   5  -1   8        0.01       -0.70      2.56 o 
   6  -1   8        2.54        1.31      3.11 o 
  -7   0   8        8.33       15.35      5.96 o 
  -6   0   8        0.42        3.85      3.77 o 
  -5   0   8        0.11        1.95      2.98 o 
  -4   0   8      540.17      505.42     13.75 o 
  -3   0   8      239.07      220.18      7.23 o 
  -2   0   8        2.93        4.64      0.87 o 
  -1   0   8        1.33        2.15      0.74 o 
   0   0   8      463.59      431.27      9.86 o 
   1   0   8      507.99      548.12     12.34 o 
   2   0   8        1.32        1.13      0.86 o 
   3   0   8        4.83        1.68      2.28 o 
   4   0   8       90.92       90.25      7.54 o 
   5   0   8       50.11       59.26      6.88 o 
   6   0   8       21.98       23.70      5.45 o 
  -7   1   8        1.32        5.19      4.69 o 
  -6   1   8       14.15        5.28      4.34 o 
  -5   1   8       13.04        5.70      2.28 o 
  -4   1   8      391.27      364.22     11.02 o 
  -3   1   8       25.56       27.82      5.78 o 
  -2   1   8       46.13       59.98      6.38 o 
  -1   1   8      688.44      801.76     16.70 o 
   0   1   8      400.68      435.70      9.95 o 
   1   1   8      372.38      397.19      9.46 o 
   2   1   8      787.61      802.52     17.64 o 
   3   1   8       46.19       56.63      3.11 o 
   4   1   8       64.73       72.00      3.92 o 
   5   1   8       34.78       40.20      6.07 o 
   6   1   8        0.07        2.17      3.66 o 
   7   1   8        4.21        8.23      4.73 o 
  -6   2   8       13.93       11.87      5.06 o 
  -5   2   8       12.86        7.15      2.48 o 
  -4   2   8      136.88      151.15     10.90 o 
  -3   2   8       39.44       27.75      8.52 o 
  -2   2   8      152.76      119.96      4.65 o 
  -1   2   8      630.65      625.48     14.59 o 
   0   2   8       11.26        4.08      0.95 o 
   1   2   8       84.04       70.19      2.90 o 
   2   2   8       56.01       58.78      3.42 o 
   3   2   8       65.50       60.46      3.36 o 
   4   2   8       43.86       43.17      3.33 o 
   5   2   8      205.76      211.36     20.11 o 
   6   2   8       25.42       18.73      5.06 o 
   7   2   8        6.78        2.87      3.88 o 
  -6   3   8        7.11        7.81      3.25 o 
  -5   3   8       46.58       66.12      5.14 o 
  -4   3   8       56.84       43.77      3.69 o 
  -3   3   8        1.88       -0.08      1.07 o 
  -2   3   8      604.75      656.40     15.90 o 
  -1   3   8      223.06      234.83      6.84 o 
   0   3   8      704.18      780.77     23.66 o 
   1   3   8       22.71       26.20      2.45 o 
   2   3   8      234.56      202.93      8.19 o 
   3   3   8      172.61      181.34      8.27 o 
   4   3   8        2.35        5.48      2.63 o 
   5   3   8        0.27       -1.60      2.52 o 
   6   3   8        0.23       -0.46      2.38 o 
   7   3   8        2.52        0.04      4.36 o 
  -6   4   8       19.53       23.35      5.96 o 
  -5   4   8        5.51        3.09      2.39 o 
  -4   4   8       25.89       21.52      3.00 o 
  -3   4   8        7.45        5.85      2.47 o 
  -2   4   8       68.12       59.07      3.41 o 
  -1   4   8      528.27      521.86     16.43 o 
   0   4   8       50.36       84.50      3.42 o 
   1   4   8     1016.91     1037.49     30.69 o 
   2   4   8      179.14      184.12      7.92 o 
   3   4   8       10.33        8.96      2.41 o 
   4   4   8      678.75      656.17     23.24 o 
   5   4   8        4.07        3.20      3.11 o 
   6   4   8       17.72       17.74      4.77 o 
   7   4   8        7.08        4.38      5.10 o 
  -6   5   8        0.21        5.74      4.60 o 
  -5   5   8        1.18        3.57      3.57 o 
  -4   5   8        8.95       14.58      2.89 o 
  -3   5   8       25.06       19.14      3.76 o 
  -2   5   8       20.16       25.93      4.60 o 
  -1   5   8       99.83      101.71      4.12 o 
   0   5   8       73.12      102.80      3.93 o 
   1   5   8      282.27      275.73     10.20 o 
   2   5   8       82.01       65.45      4.32 o 
   3   5   8       20.92       24.05      3.50 o 
   4   5   8        2.71       -1.38      2.10 o 
   5   5   8        2.27        4.20      3.31 o 
   6   5   8        5.66        4.75      4.03 o 
   7   5   8       83.64       72.48      8.79 o 
  -6   6   8        6.69       10.23      5.34 o 
  -5   6   8       12.39        9.59      4.60 o 
  -4   6   8       58.33       63.10      7.43 o 
  -3   6   8       96.86      111.25      6.90 o 
  -2   6   8      153.07      155.80      5.88 o 
  -1   6   8       86.22       80.06      3.62 o 
   0   6   8        7.36        3.23      1.09 o 
   1   6   8     1186.58     1168.81     34.69 o 
   2   6   8       40.07       33.00      3.57 o 
   3   6   8       43.75       47.85      4.86 o 
   4   6   8       71.52       75.40      6.75 o 
   5   6   8       22.51       26.28      5.10 o 
   6   6   8       40.53       37.48      6.57 o 
   7   6   8        0.45        0.74      4.73 o 
  -5   7   8        7.23       13.64      5.50 o 
  -4   7   8        0.65        0.24      2.98 o 
  -3   7   8       28.63       26.87      3.10 o 
  -2   7   8       29.21       40.50      3.11 o 
  -1   7   8      549.13      549.52     13.69 o 
   0   7   8      126.39      125.51      4.65 o 
   1   7   8       26.34       24.10      2.80 o 
   2   7   8      241.42      248.98     10.58 o 
   3   7   8        0.03        1.86      2.10 o 
   4   7   8        1.29        3.68      3.09 o 
   5   7   8        2.55        3.07      3.55 o 
   6   7   8        0.01       -0.42      3.99 o 
   7   7   8       22.11       24.77      6.68 o 
  -5   8   8        3.52        2.32      4.45 o 
  -4   8   8       35.81       41.49      7.05 o 
  -3   8   8       41.63       39.26      6.24 o 
  -2   8   8       26.47       33.30      2.98 o 
  -1   8   8        2.88        2.64      1.22 o 
   0   8   8       14.08        8.86      1.35 o 
   1   8   8        0.08        1.43      1.17 o 
   2   8   8       74.38       79.26      5.52 o 
   3   8   8       42.95       68.66      5.98 o 
   4   8   8        0.48        3.66      2.80 o 
   5   8   8       18.43       22.25      5.41 o 
   6   8   8       23.30       18.42      5.54 o 
  -5   9   8        3.08        8.17      5.37 o 
  -4   9   8       11.57        5.52      4.10 o 
  -3   9   8      103.97       89.39      8.88 o 
  -2   9   8       21.47       36.75      5.80 o 
  -1   9   8      124.88      141.77      5.39 o 
   0   9   8       63.85       66.04      2.92 o 
   1   9   8        8.07       11.67      1.63 o 
   2   9   8        0.95        0.70      1.95 o 
   3   9   8       94.23       95.51      6.99 o 
   4   9   8        5.61        7.97      3.46 o 
   5   9   8        2.76        0.04      3.29 o 
   6   9   8        4.67        1.47      4.71 o 
  -4  10   8        5.83        2.91      3.94 o 
  -3  10   8        0.09        3.94      3.24 o 
  -2  10   8        2.37        4.38      3.15 o 
  -1  10   8       26.86       22.78      4.56 o 
   0  10   8        2.22        4.41      1.27 o 
   1  10   8       18.34       22.38      2.15 o 
   2  10   8       19.43       20.70      3.59 o 
   3  10   8        3.92        1.31      2.56 o 
   4  10   8        7.31        1.03      3.07 o 
   5  10   8        1.50        3.94      3.74 o 
   6  10   8        0.08        2.06      4.51 o 
  -3  11   8        0.39       -0.02      3.39 o 
  -2  11   8        1.62        0.96      3.18 o 
  -1  11   8       22.09       23.22      4.93 o 
   0  11   8       18.77       16.78      4.16 o 
   1  11   8        0.34       -0.27      1.28 o 
   2  11   8        1.54       -0.61      2.19 o 
   3  11   8       19.10       12.13      3.83 o 
   4  11   8       22.93       24.25      5.21 o 
   5  11   8        7.74       11.24      4.80 o 
  -3  12   8        1.30        1.66      3.74 o 
  -2  12   8       23.66       30.47      6.15 o 
  -1  12   8        3.03        5.19      3.39 o 
   0  12   8       10.28        7.84      3.44 o 
   1  12   8       24.34       25.91      6.00 o 
   2  12   8        2.06        1.16      2.20 o 
   3  12   8        0.20        4.58      3.11 o 
   4  12   8        7.95        3.72      3.48 o 
   5  12   8        0.52       -2.56      3.61 o 
  -2  13   8        0.29        5.10      4.42 o 
  -1  13   8        1.50        5.26      3.61 o 
   1  13   8       10.03       10.45      5.32 o 
   2  13   8        3.46       -0.37      4.47 o 
   3  13   8        0.05        5.17      3.31 o 
   4  13   8       16.35       15.88      4.93 o 
   2  14   8        2.25        1.20      5.48 o 
  -3 -10   9       33.92       42.60      6.51 o 
  -2 -10   9        2.05        0.04      2.91 o 
  -1 -10   9        9.47       10.14      3.61 o 
   0 -10   9        2.99       -1.55      2.34 o 
   1 -10   9        9.09       10.34      4.07 o 
  -4  -9   9        0.16        3.13      2.87 o 
  -3  -9   9       12.66       19.30      4.62 o 
  -2  -9   9        2.65        2.50      2.80 o 
  -1  -9   9       66.26       71.40      6.79 o 
   0  -9   9       43.25       45.92      5.63 o 
   1  -9   9        8.23        0.68      2.85 o 
   2  -9   9        1.02        4.01      3.02 o 
  -5  -8   9        1.04        0.79      4.53 o 
  -4  -8   9       37.16       53.93      5.94 o 
  -3  -8   9       11.91       10.36      3.33 o 
  -2  -8   9       14.55       16.86      3.85 o 
  -1  -8   9        5.49        6.44      2.58 o 
   0  -8   9       60.82       72.78      6.31 o 
   1  -8   9       18.87       20.11      4.18 o 
   2  -8   9        0.01       -1.97      2.41 o 
   3  -8   9        0.23        5.56      3.13 o 
  -5  -7   9        3.16        3.96      4.29 o 
  -4  -7   9       10.72       13.18      2.78 o 
  -3  -7   9        3.95        0.74      1.82 o 
  -2  -7   9        6.66        9.79      2.74 o 
  -1  -7   9       33.80       36.85      4.53 o 
   0  -7   9        0.28        2.39      2.06 o 
   1  -7   9       12.40       11.63      3.07 o 
   2  -7   9        0.28       -0.44      2.15 o 
   3  -7   9        7.32        5.52      3.15 o 
   4  -7   9        2.21        5.91      3.68 o 
  -6  -6   9        4.14        0.33      4.07 o 
  -5  -6   9        9.72       11.32      4.88 o 
  -4  -6   9        0.00       -1.28      3.32 o 
  -3  -6   9        1.50        3.54      1.76 o 
  -2  -6   9      192.67      162.29      6.39 o 
  -1  -6   9      350.60      303.07     12.67 o 
   0  -6   9       56.94       49.71      4.80 o 
   1  -6   9       30.55       30.40      4.12 o 
   2  -6   9      116.22      102.66      7.17 o 
   3  -6   9       21.32       24.84      4.53 o 
   4  -6   9        0.51        0.04      2.65 o 
  -6  -5   9       17.16        8.65      4.93 o 
  -5  -5   9       15.10       23.33      5.83 o 
  -4  -5   9        4.58        5.21      3.39 o 
  -3  -5   9       32.05       45.63      3.57 o 
  -2  -5   9        1.70        2.45      2.68 o 
  -1  -5   9      867.76      922.68     20.72 o 
   0  -5   9        6.91        4.58      1.93 o 
   1  -5   9      211.43      200.51      9.48 o 
   2  -5   9       75.11       81.93      6.09 o 
   3  -5   9       46.77       49.01      5.72 o 
   4  -5   9       49.40       77.31      7.27 o 
   5  -5   9        0.51       -1.60      3.22 o 
  -6  -4   9       32.32       32.02      6.64 o 
  -5  -4   9        3.48        8.23      3.96 o 
  -4  -4   9       89.60       79.86      8.04 o 
  -3  -4   9      141.82      135.55      5.73 o 
  -2  -4   9       10.90        6.42      3.02 o 
  -1  -4   9       96.56      100.83     11.46 o 
   0  -4   9        1.73        0.19      0.86 o 
   1  -4   9      368.73      348.46     13.49 o 
   2  -4   9      515.83      449.20     16.93 o 
   3  -4   9      133.51      123.92      8.02 o 
   4  -4   9        0.00       -0.42      2.43 o 
   5  -4   9       16.25       12.79      4.10 o 
  -6  -3   9        3.97       11.76      5.02 o 
  -5  -3   9        4.92        4.82      3.81 o 
  -4  -3   9       54.32       45.68      6.31 o 
  -3  -3   9       43.11       42.75      3.12 o 
  -2  -3   9      315.52      293.48      8.34 o 
  -1  -3   9      399.13      394.54     10.03 o 
   0  -3   9       23.88       42.00      2.55 o 
   1  -3   9        6.12        2.78      1.53 o 
   2  -3   9      316.07      369.29     14.52 o 
   3  -3   9       75.09       90.54      6.73 o 
   4  -3   9       24.12       30.10      5.06 o 
   5  -3   9       17.82       14.02      4.29 o 
   6  -3   9       19.58       23.63      5.48 o 
  -6  -2   9       11.30       20.19      5.74 o 
  -5  -2   9        2.36        2.83      3.39 o 
  -4  -2   9       58.37       58.63      6.79 o 
  -3  -2   9      179.18      190.48     10.48 o 
  -2  -2   9       13.31       11.53      1.55 o 
  -1  -2   9        0.02       -0.07      0.74 o 
   0  -2   9      120.38      108.83      3.98 o 
   1  -2   9       40.57       37.02      2.26 o 
   2  -2   9      267.30      289.22     12.18 o 
   3  -2   9       57.17       76.99      6.57 o 
   4  -2   9        2.07       -2.67      2.30 o 
   5  -2   9       16.67        8.52      3.68 o 
   6  -2   9       11.69        8.89      4.25 o 
  -7  -1   9        4.65       10.45      5.26 o 
  -6  -1   9        2.73        1.60      3.46 o 
  -5  -1   9       97.72       87.84      8.63 o 
  -4  -1   9       65.97       67.23      7.06 o 
  -3  -1   9      199.69      173.15      9.63 o 
  -2  -1   9      168.94      143.59      5.98 o 
  -1  -1   9        3.80        5.20      1.07 o 
   0  -1   9      663.38      661.66     14.66 o 
   1  -1   9       12.89       17.86      4.42 o 
   2  -1   9      353.37      364.75      9.23 o 
   3  -1   9      126.24      132.00      8.24 o 
   4  -1   9       90.32       88.08      7.82 o 
   5  -1   9       95.60       94.84      8.59 o 
   6  -1   9        0.45        1.88      3.79 o 
  -7   0   9        2.03       -2.21      4.38 o 
  -6   0   9       15.22       10.64      4.86 o 
  -5   0   9        1.79        1.16      3.22 o 
  -4   0   9        9.46        8.43      2.18 o 
  -3   0   9       96.21       89.03     10.77 o 
  -2   0   9        4.45        5.27      0.96 o 
  -1   0   9      489.14      491.98     19.19 o 
   0   0   9       38.52       39.91      2.16 o 
   1   0   9      702.16      741.60     16.25 o 
   2   0   9        0.16       -0.55      0.81 o 
   3   0   9       52.10       53.86      2.96 o 
   4   0   9      122.16      133.35      9.16 o 
   5   0   9        5.53        6.79      3.68 o 
   6   0   9       25.88       17.02      5.26 o 
  -6   1   9        5.07        7.12      4.42 o 
  -5   1   9        5.00       11.10      2.60 o 
  -4   1   9      452.56      528.47     14.60 o 
  -3   1   9       12.01       15.76      3.64 o 
  -2   1   9       34.36       38.81      2.81 o 
  -1   1   9      935.81      975.38     20.23 o 
   0   1   9      385.13      429.28     10.43 o 
   1   1   9      512.20      519.89     12.01 o 
   2   1   9        4.23        6.00      1.28 o 
   3   1   9        3.21        5.44      2.38 o 
   4   1   9       78.11       71.59      4.04 o 
   5   1   9      124.74       99.25      8.72 o 
   6   1   9        0.16        3.81      3.57 o 
  -6   2   9       31.17       28.37      6.35 o 
  -5   2   9        9.06        6.59      2.53 o 
  -4   2   9        0.01       -0.35      1.53 o 
  -3   2   9       33.65       35.67      3.05 o 
  -2   2   9       67.70       67.90      3.53 o 
  -1   2   9      351.87      362.52     13.62 o 
   0   2   9       12.57       12.24      1.38 o 
   1   2   9       14.23       16.56      2.95 o 
   2   2   9      659.14      673.75     15.46 o 
   3   2   9      158.94      164.61     13.96 o 
   4   2   9        0.89        4.93      3.26 o 
   5   2   9      104.21      102.66      6.70 o 
   6   2   9       15.93       12.44      4.56 o 
   7   2   9        9.76        8.67      5.15 o 
  -6   3   9        0.67        0.75      3.61 o 
  -5   3   9       36.52       45.64      4.48 o 
  -4   3   9       17.09       20.41      2.97 o 
  -3   3   9       46.37       44.04      3.40 o 
  -2   3   9        6.10        4.52      1.36 o 
  -1   3   9       11.08        2.83      2.16 o 
   0   3   9      126.14      125.93      4.07 o 
   1   3   9        4.41        3.61      1.45 o 
   2   3   9      196.02      188.28      7.81 o 
   3   3   9      432.86      431.35     15.37 o 
   4   3   9       43.73       42.50      4.51 o 
   5   3   9        9.11       17.23      4.33 o 
   6   3   9        1.20        2.06      3.66 o 
   7   3   9        2.46        5.06      4.82 o 
  -6   4   9        7.64        6.29      4.49 o 
  -5   4   9        0.47        1.51      3.67 o 
  -4   4   9       20.26       25.68      3.30 o 
  -3   4   9        1.14        3.93      1.61 o 
  -2   4   9        0.28        0.56      0.96 o 
  -1   4   9       91.44      104.82      4.31 o 
   0   4   9       15.62       11.59      1.97 o 
   1   4   9        1.40        0.70      1.14 o 
   2   4   9        0.98        0.46      1.29 o 
   3   4   9       53.94       50.92      4.47 o 
   4   4   9       38.10       53.12      5.24 o 
   5   4   9        2.46        1.53      2.80 o 
   6   4   9       24.93       26.81      5.48 o 
   7   4   9        7.27        5.67      5.12 o 
  -6   5   9        0.00       -0.20      3.79 o 
  -5   5   9        1.52        1.51      3.35 o 
  -4   5   9        0.64       -0.19      1.74 o 
  -3   5   9      110.24      126.36      5.72 o 
  -2   5   9       98.45      107.00     10.77 o 
  -1   5   9      321.11      304.11      8.68 o 
   0   5   9       55.66       47.07      2.72 o 
   1   5   9      377.81      375.91     13.11 o 
   2   5   9       87.25       87.85      5.22 o 
   3   5   9       25.31       21.80      3.40 o 
   4   5   9        7.41        1.51      2.23 o 
   5   5   9        5.56        4.99      3.50 o 
   6   5   9        9.84        6.64      4.18 o 
   7   5   9       12.27       11.39      5.39 o 
  -6   6   9        0.26       -0.39      4.34 o 
  -5   6   9        0.56        0.53      3.68 o 
  -4   6   9       12.12       14.66      2.92 o 
  -3   6   9        8.88        5.29      1.98 o 
  -2   6   9      180.72      167.40     10.34 o 
  -1   6   9       92.63       89.72      4.03 o 
   0   6   9        3.58        0.19      1.27 o 
   1   6   9      119.58      105.07      5.53 o 
   2   6   9      115.47       94.21      5.61 o 
   3   6   9        1.96       -0.53      1.77 o 
   4   6   9        1.56        2.39      2.61 o 
   5   6   9       32.63       25.63      5.21 o 
   6   6   9        1.87        1.99      3.64 o 
   7   6   9        0.41        1.38      4.77 o 
  -5   7   9        2.60        2.23      4.10 o 
  -4   7   9       59.56       72.69      8.33 o 
  -3   7   9        0.56        2.05      1.70 o 
  -2   7   9        2.04       -0.22      1.63 o 
  -1   7   9       36.69       40.65      9.74 o 
   0   7   9       98.81       99.83      4.20 o 
   1   7   9      193.53      170.96      7.64 o 
   2   7   9       21.25       30.14      3.68 o 
   3   7   9        9.44       13.60      3.02 o 
   4   7   9        1.17        1.29      2.52 o 
   5   7   9       87.74       69.40      7.52 o 
   6   7   9        0.89        1.60      3.83 o 
  -5   8   9        0.83       -3.61      3.85 o 
  -4   8   9       19.01       16.60      5.45 o 
  -3   8   9      101.20      115.63      9.42 o 
  -2   8   9        3.36        5.42      3.55 o 
  -1   8   9       10.61        7.67      1.68 o 
   0   8   9       49.31       53.44      3.12 o 
   1   8   9       16.46       15.84      2.65 o 
   2   8   9      292.77      273.62     11.57 o 
   3   8   9        0.93        0.96      2.15 o 
   4   8   9        0.69        0.85      2.41 o 
   5   8   9       32.48       35.11      6.00 o 
   6   8   9       23.61       22.58      5.72 o 
  -4   9   9        7.53        7.45      4.42 o 
  -3   9   9        1.06        5.26      3.61 o 
  -2   9   9        1.67        1.91      3.09 o 
  -1   9   9       41.16       41.87      3.12 o 
   0   9   9      129.14      122.34      4.96 o 
   1   9   9       31.25       29.24      2.68 o 
   2   9   9       57.20       57.38      5.15 o 
   3   9   9      101.47       94.97      7.06 o 
   4   9   9        4.31        7.73      3.53 o 
   5   9   9        3.36        4.66      3.83 o 
   6   9   9        1.47        0.24      4.01 o 
  -4  10   9       11.39       21.35      6.20 o 
  -3  10   9       17.00       10.97      4.75 o 
  -2  10   9        5.04        1.53      3.24 o 
  -1  10   9       73.04       75.03      7.41 o 
   0  10   9        6.12        5.14      1.61 o 
   1  10   9       33.02       39.06      3.30 o 
   2  10   9        9.28        8.91      3.04 o 
   3  10   9        8.10       16.25      3.81 o 
   4  10   9       14.36       21.27      4.49 o 
   5  10   9        0.97        3.07      3.90 o 
   6  10   9        1.46        0.64      4.42 o 
  -3  11   9        7.26        6.31      4.34 o 
  -2  11   9       41.99       33.17      6.20 o 
  -1  11   9        9.30       11.94      3.99 o 
   0  11   9      121.33      119.01      7.55 o 
   1  11   9        2.22        2.25      1.57 o 
   2  11   9        4.16        5.50      2.65 o 
   3  11   9        0.29        2.01      2.83 o 
   4  11   9        2.86       -0.46      2.96 o 
   5  11   9       27.85       22.50      5.39 o 
  -3  12   9        0.10        3.33      4.23 o 
  -2  12   9        0.05        0.37      3.15 o 
  -1  12   9        7.08        7.21      3.90 o 
   0  12   9        1.45        2.12      3.31 o 
   1  12   9        0.01       -1.75      1.62 o 
   2  12   9       10.33        6.83      3.07 o 
   3  12   9        0.50        2.01      2.89 o 
   4  12   9       12.90        7.29      4.14 o 
   5  12   9        0.19        3.81      3.92 o 
  -2  13   9        0.13        0.15      3.68 o 
  -1  13   9        0.46        2.15      3.85 o 
   2  13   9        0.43       -2.43      2.30 o 
   3  13   9        0.07        2.65      3.44 o 
   4  13   9        0.01        3.31      3.92 o 
   3  14   9        0.04       -0.83      3.31 o 
  -3 -10  10       30.98       34.28      6.20 o 
  -2 -10  10        5.88       11.19      4.20 o 
  -1 -10  10        0.63       -0.04      2.47 o 
   0 -10  10       18.35       17.61      4.36 o 
  -4  -9  10        6.26       13.34      4.12 o 
  -3  -9  10       47.04       51.50      6.44 o 
  -2  -9  10        5.38        0.96      2.89 o 
  -1  -9  10       45.61       40.44      5.56 o 
   0  -9  10       21.82       18.60      4.18 o 
   1  -9  10       11.15       13.40      3.94 o 
   2  -9  10        0.18        4.86      3.22 o 
  -5  -8  10        2.60       -0.96      4.56 o 
  -4  -8  10        7.76       12.53      3.09 o 
  -3  -8  10        0.05        0.04      2.28 o 
  -2  -8  10       22.57       24.20      4.36 o 
  -1  -8  10        0.01       -0.83      1.86 o 
   0  -8  10       28.46       28.50      4.71 o 
   1  -8  10       22.09       25.87      4.64 o 
   2  -8  10        8.03        3.46      3.13 o 
   3  -8  10        0.04       -3.33      2.61 o 
  -5  -7  10        0.36        4.73      4.40 o 
  -4  -7  10        1.02        2.96      4.58 o 
  -3  -7  10        0.17       -1.90      1.53 o 
  -2  -7  10        5.46        8.08      2.72 o 
  -1  -7  10       67.52       73.40      6.24 o 
   0  -7  10        4.74        7.21      2.58 o 
   1  -7  10        8.57        9.09      2.91 o 
   2  -7  10        0.83        1.69      2.41 o 
   3  -7  10        0.32        2.19      3.04 o 
  -5  -6  10       36.24       39.28      6.99 o 
  -4  -6  10       11.40       16.75      4.95 o 
  -3  -6  10        8.45       11.86      2.98 o 
  -2  -6  10      325.60      319.19      9.92 o 
  -1  -6  10      242.13      255.92     11.50 o 
   0  -6  10        5.09        2.83      1.86 o 
   1  -6  10       30.52       27.27      4.12 o 
   2  -6  10       67.16       57.80      5.70 o 
   3  -6  10       47.94       63.03      6.66 o 
   4  -6  10        0.92       -1.18      3.04 o 
  -6  -5  10       13.06       10.84      5.32 o 
  -5  -5  10        4.33        1.25      3.64 o 
  -4  -5  10       10.60       -0.66      3.37 o 
  -3  -5  10       47.53       52.18      5.16 o 
  -2  -5  10       61.32       76.74     14.88 o 
  -1  -5  10        1.04        1.85      1.43 o 
   0  -5  10       70.15       75.86      5.52 o 
   1  -5  10      130.64      108.54      6.88 o 
   2  -5  10      128.34       94.67      6.77 o 
   3  -5  10       18.35       10.60      3.57 o 
   4  -5  10       73.61       76.07      7.45 o 
  -6  -4  10        3.30        1.47      3.83 o 
  -5  -4  10       13.55       13.56      4.84 o 
  -4  -4  10        2.16        1.62      3.22 o 
  -3  -4  10       24.82       21.00      2.63 o 
  -2  -4  10       38.07       26.84      2.66 o 
  -1  -4  10      171.39      160.92      5.81 o 
   0  -4  10       61.57       59.42      4.56 o 
   1  -4  10        8.96        8.56      2.58 o 
   2  -4  10      279.39      259.45     11.94 o 
   3  -4  10        0.00       -0.85      2.21 o 
   4  -4  10        0.17        1.91      2.87 o 
   5  -4  10        1.59        4.51      3.94 o 
  -6  -3  10        0.60       -0.94      3.74 o 
  -5  -3  10        3.59        7.21      3.99 o 
  -4  -3  10        2.07        6.24      3.77 o 
  -3  -3  10       63.63       54.69      6.18 o 
  -2  -3  10        0.78        1.18      1.16 o 
  -1  -3  10      112.19       95.85      4.09 o 
   0  -3  10      182.73      192.64      6.06 o 
   1  -3  10        0.00       -0.55      1.49 o 
   2  -3  10      381.15      413.70     16.08 o 
   3  -3  10       34.45       30.27      4.75 o 
   4  -3  10       31.40       32.77      5.41 o 
   5  -3  10        1.12        2.52      3.39 o 
  -6  -2  10        1.46        2.56      4.12 o 
  -5  -2  10        0.01       -3.79      2.54 o 
  -4  -2  10      164.05      157.33     10.59 o 
  -3  -2  10        0.66       -1.80      2.52 o 
  -2  -2  10       98.58       90.60      6.20 o 
  -1  -2  10       20.54       32.21      3.27 o 
   0  -2  10      240.67      244.19      6.97 o 
   1  -2  10        0.08       -0.01      0.98 o 
   2  -2  10       72.27       56.49      5.19 o 
   3  -2  10      367.24      361.11     15.62 o 
   4  -2  10        8.79        6.00      3.07 o 
   5  -2  10       27.11       37.85      6.20 o 
   6  -2  10       21.39       37.65      6.75 o 
  -6  -1  10        0.06       -0.88      3.90 o 
  -5  -1  10        5.73        4.34      3.88 o 
  -4  -1  10       50.25       39.94      5.92 o 
  -3  -1  10      111.97       94.63      7.37 o 
  -2  -1  10       36.78       33.94      2.28 o 
  -1  -1  10       25.64       32.68      2.24 o 
   0  -1  10       66.34       71.75      3.88 o 
   1  -1  10        7.21        7.75      1.35 o 
   2  -1  10      460.50      529.76     12.67 o 
   3  -1  10      208.81      227.21     11.69 o 
   4  -1  10        5.43        8.76      3.57 o 
   5  -1  10       29.03       30.01      5.85 o 
   6  -1  10        2.94        2.93      3.94 o 
  -6   0  10       17.46       20.83      5.91 o 
  -5   0  10      122.04      120.31      9.75 o 
  -4   0  10       24.45       18.95      4.62 o 
  -3   0  10       83.55       72.19      6.49 o 
  -2   0  10        0.09       -1.77      1.42 o 
  -1   0  10      801.17      786.77     17.09 o 
   0   0  10      242.89      250.30      8.64 o 
   1   0  10        3.88        4.80      1.13 o 
   2   0  10        8.40       10.05      1.55 o 
   3   0  10       24.52       28.06      2.42 o 
   4   0  10      306.04      292.91     14.62 o 
   5   0  10        0.22       -0.92      3.33 o 
   6   0  10        4.56       12.53      4.86 o 
  -6   1  10        2.37        0.59      3.77 o 
  -5   1  10        6.65        5.85      3.83 o 
  -4   1  10       98.51       78.51      4.76 o 
  -3   1  10       21.07       18.36      2.49 o 
  -2   1  10        6.70       12.92      2.96 o 
  -1   1  10       34.21       32.33      1.95 o 
   0   1  10      412.72      458.20     10.80 o 
   1   1  10      251.68      246.29      6.89 o 
   2   1  10        6.97       10.41      1.60 o 
   3   1  10        0.19        1.76      1.25 o 
   4   1  10       61.31       71.58      7.71 o 
   5   1  10       26.90       27.95      5.65 o 
   6   1  10        5.67       -0.37      3.94 o 
  -6   2  10       20.28       26.39      6.55 o 
  -5   2  10       19.04       12.42      2.96 o 
  -4   2  10       13.93        4.24      2.07 o 
  -3   2  10        7.53        7.44      1.91 o 
  -2   2  10      124.75      118.22      4.98 o 
  -1   2  10      190.99      226.15      5.97 o 
   0   2  10      177.47      175.99      5.25 o 
   1   2  10       33.15       30.32      2.21 o 
   2   2  10        5.60        5.11      3.33 o 
   3   2  10       26.05       24.44      4.22 o 
   4   2  10       59.02       55.00      3.83 o 
   5   2  10       72.83       81.84      8.19 o 
   6   2  10        5.12        1.07      3.92 o 
  -6   3  10        6.48        7.65      3.24 o 
  -5   3  10        7.08        7.11      2.61 o 
  -4   3  10        1.27       -1.63      2.22 o 
  -3   3  10      411.77      400.93     11.73 o 
  -2   3  10       94.08       96.61      4.54 o 
  -1   3  10       16.62       26.24      3.04 o 
   0   3  10       43.98       59.26      4.03 o 
   1   3  10       15.71       13.91      2.23 o 
   2   3  10       30.07       27.82      2.34 o 
   3   3  10       12.54        7.39      1.74 o 
   4   3  10       56.24       60.51      6.82 o 
   5   3  10        6.64        8.28      2.41 o 
   6   3  10        0.42        7.51      4.51 o 
  -6   4  10        9.37       12.57      5.43 o 
  -5   4  10        0.22       -2.78      2.20 o 
  -4   4  10        0.72        2.06      2.00 o 
  -3   4  10       86.76       81.41      6.32 o 
  -2   4  10        4.49        5.80      2.14 o 
  -1   4  10       26.83       45.38      3.18 o 
   0   4  10      404.66      468.96     15.88 o 
   1   4  10        1.36        3.42      1.49 o 
   2   4  10       86.39       70.67      4.47 o 
   3   4  10      353.67      341.97     13.27 o 
   4   4  10       14.34       11.85      3.22 o 
   5   4  10       22.56       32.68      4.91 o 
   6   4  10        0.84       -1.26      2.42 o 
  -6   5  10        6.36       12.44      5.06 o 
  -5   5  10        2.66        1.54      2.45 o 
  -4   5  10        5.84        5.01      2.27 o 
  -3   5  10      118.37      113.98      5.66 o 
  -2   5  10       84.42       55.35      8.67 o 
  -1   5  10       47.12       37.89      2.88 o 
   0   5  10        5.78        5.28      1.77 o 
   1   5  10       10.46        9.97      2.08 o 
   2   5  10       16.83       15.55      2.61 o 
   3   5  10        8.75        8.76      2.63 o 
   4   5  10       10.54       20.00      3.88 o 
   5   5  10        9.61       11.98      3.90 o 
   6   5  10        5.83       10.36      4.05 o 
  -5   6  10        0.33        3.61      3.99 o 
  -4   6  10       16.14       13.23      3.06 o 
  -3   6  10       34.51       34.48      3.49 o 
  -2   6  10       31.20       41.43      3.36 o 
  -1   6  10      353.30      379.75     15.13 o 
   0   6  10       25.70       40.12      3.03 o 
   1   6  10      198.65      223.68      9.26 o 
   2   6  10        0.01        0.88      1.49 o 
   3   6  10       64.38       69.90      5.43 o 
   4   6  10        4.89       10.40      3.31 o 
   5   6  10        9.09       13.21      3.96 o 
   6   6  10        1.36        1.62      3.77 o 
  -5   7  10        0.34       -0.11      4.18 o 
  -4   7  10       52.33       48.20      7.32 o 
  -3   7  10        3.07        2.43      1.78 o 
  -2   7  10        5.41        6.67      1.89 o 
  -1   7  10      191.52      215.17      7.18 o 
   0   7  10       23.90       14.15      4.35 o 
   1   7  10       91.59       88.64      5.33 o 
   2   7  10       33.91       44.08      4.27 o 
   3   7  10        0.00        1.40      2.12 o 
   4   7  10       21.79       22.10      4.45 o 
   5   7  10       82.26       88.13      8.17 o 
   6   7  10       26.16       24.69      5.94 o 
  -5   8  10        1.09       -2.06      4.01 o 
  -4   8  10        5.03        5.41      4.10 o 
  -3   8  10       98.68       96.97      9.18 o 
  -2   8  10       20.70       33.32      4.58 o 
  -1   8  10       31.98       25.33      2.58 o 
   0   8  10        0.56        0.38      1.16 o 
   1   8  10      177.75      180.75      8.31 o 
   2   8  10      642.85      616.12     21.29 o 
   3   8  10       23.92       26.07      4.18 o 
   4   8  10        1.55        0.24      2.52 o 
   5   8  10        7.33       13.29      4.60 o 
   6   8  10        0.97       -2.67      3.88 o 
  -4   9  10        0.19        1.38      3.99 o 
  -3   9  10       62.64       64.72      8.02 o 
  -2   9  10        2.22        3.74      1.80 o 
  -1   9  10       16.87       14.10      2.16 o 
   0   9  10        3.61        5.26      1.55 o 
   1   9  10       15.41       15.20      2.87 o 
   2   9  10      404.86      363.02     14.46 o 
   3   9  10      125.98      149.39      8.94 o 
   4   9  10        0.56        2.89      2.63 o 
   5   9  10       11.09       11.63      4.40 o 
   6   9  10        3.65        1.71      4.40 o 
  -4  10  10        0.17        2.98      4.07 o 
  -3  10  10        9.94       10.40      4.73 o 
  -2  10  10       49.57       53.41      7.03 o 
  -1  10  10       23.07       24.36      4.84 o 
   0  10  10        6.54        9.89      2.15 o 
   1  10  10       39.66       38.53      4.05 o 
   2  10  10       26.91       26.83      3.86 o 
   3  10  10       67.90       49.91      5.67 o 
   4  10  10        3.18       -1.14      2.74 o 
   5  10  10        6.33        6.77      3.96 o 
   6  10  10        0.72        3.77      4.60 o 
  -3  11  10        0.04        1.20      3.74 o 
  -2  11  10       32.22       33.65      6.46 o 
  -1  11  10        2.65       -0.85      2.65 o 
   0  11  10       11.99       14.31      2.33 o 
   1  11  10        2.84       -2.28      1.52 o 
   2  11  10        0.00       -1.07      1.97 o 
   3  11  10       12.87       10.97      3.77 o 
   4  11  10        0.00       -2.50      2.93 o 
   5  11  10        2.53        2.15      3.81 o 
  -2  12  10        4.91        5.12      3.94 o 
  -1  12  10        8.10        8.80      4.21 o 
   0  12  10        0.16        1.51      3.13 o 
   1  12  10        3.53        3.85      2.39 o 
   2  12  10        5.67       12.37      3.55 o 
   3  12  10        0.47        1.45      2.98 o 
   4  12  10        8.02        3.20      3.46 o 
   5  12  10        0.51        1.93      4.12 o 
  -1  13  10        0.31       -1.55      3.31 o 
   0  13  10        0.87       -1.07      3.02 o 
   2  13  10        0.69        0.39      2.85 o 
   3  13  10        1.56        2.19      3.39 o 
   4  13  10        3.65        2.98      4.07 o 
   3  14  10        4.74        1.23      3.46 o 
  -3  -9  11        0.20        4.42      3.11 o 
  -2  -9  11        2.45        1.60      2.63 o 
  -1  -9  11       32.70       32.90      5.30 o 
   0  -9  11        0.23        1.05      2.67 o 
   1  -9  11       19.28       18.38      4.21 o 
  -4  -8  11        0.10        3.53      4.40 o 
  -3  -8  11        0.01       -0.79      2.26 o 
  -2  -8  11       33.50       35.88      5.26 o 
  -1  -8  11        0.88        0.13      2.34 o 
   0  -8  11       23.72       29.22      4.84 o 
   1  -8  11        2.98       -0.31      2.37 o 
   2  -8  11       18.43       19.03      4.82 o 
  -5  -7  11        1.28        1.71      4.42 o 
  -4  -7  11        3.91       -2.21      3.83 o 
  -3  -7  11        0.20       -2.60      4.98 o 
  -2  -7  11       49.86       48.20      5.54 o 
  -1  -7  11       47.89       57.53      5.81 o 
   0  -7  11       22.31       19.08      3.70 o 
   1  -7  11        9.14        8.76      3.02 o 
   2  -7  11        0.17        3.00      2.91 o 
   3  -7  11        0.41       -0.50      2.85 o 
  -5  -6  11       36.96       37.02      7.38 o 
  -4  -6  11       19.02       20.52      5.52 o 
  -3  -6  11       21.50       25.12      3.30 o 
  -2  -6  11        4.43        6.64      2.56 o 
  -1  -6  11        8.22        4.80      2.34 o 
   0  -6  11       14.53        9.33      3.02 o 
   1  -6  11       55.21       62.29      5.83 o 
   2  -6  11       56.52       58.78      6.02 o 
   3  -6  11        8.70       11.94      3.85 o 
   4  -6  11        2.27        2.04      3.22 o 
  -5  -5  11        0.07        2.04      3.96 o 
  -4  -5  11        1.16        4.95      3.90 o 
  -3  -5  11       41.31       49.90      7.26 o 
  -2  -5  11       85.41       81.29      4.56 o 
  -1  -5  11        7.51        3.79      1.95 o 
   0  -5  11       21.35       12.66      3.04 o 
   1  -5  11        2.69        3.66      2.28 o 
   2  -5  11       59.75       62.35      6.09 o 
   3  -5  11        6.58        9.66      3.48 o 
   4  -5  11        0.31        1.99      3.33 o 
  -6  -4  11        5.83        4.14      5.04 o 
  -5  -4  11        0.11       -4.50      3.00 o 
  -4  -4  11        2.27        5.23      3.70 o 
  -3  -4  11       10.61        7.88      3.90 o 
  -2  -4  11       56.03       55.91      4.28 o 
  -1  -4  11       16.36       10.37      1.97 o 
   0  -4  11      120.91      128.37      7.21 o 
   1  -4  11        7.01        5.61      2.32 o 
   2  -4  11        2.30        1.36      2.26 o 
   3  -4  11       23.19       24.60      4.64 o 
   4  -4  11        7.59        2.28      3.26 o 
   5  -4  11        8.71       10.43      4.29 o 
  -6  -3  11        2.05        3.37      4.42 o 
  -5  -3  11        2.91       -2.45      3.46 o 
  -4  -3  11        3.36        6.59      3.90 o 
  -3  -3  11        0.73        3.02      2.89 o 
  -2  -3  11        0.69        2.53      1.30 o 
  -1  -3  11      216.95      190.66      6.37 o 
   0  -3  11       44.92       58.32      3.29 o 
   1  -3  11        4.04        2.30      1.80 o 
   2  -3  11      118.80      114.40      7.41 o 
   3  -3  11       18.45       20.92      4.03 o 
   4  -3  11       30.72       19.93      4.88 o 
   5  -3  11       19.13       21.86      5.41 o 
  -6  -2  11        2.68        9.83      4.62 o 
  -5  -2  11        0.00        1.95      3.37 o 
  -4  -2  11      220.58      196.38     12.17 o 
  -3  -2  11       70.88       61.40      6.68 o 
  -2  -2  11        0.05        0.18      1.43 o 
  -1  -2  11       20.62       22.26      2.17 o 
   0  -2  11      692.63      641.74     14.95 o 
   1  -2  11       56.99       58.73      3.18 o 
   2  -2  11        4.36       -0.35      1.75 o 
   3  -2  11       83.72       79.59      7.03 o 
   4  -2  11        0.01        5.28      3.26 o 
   5  -2  11       15.77       16.05      4.77 o 
  -6  -1  11        0.59       -3.22      3.68 o 
  -5  -1  11       37.66       39.15      6.79 o 
  -4  -1  11        2.33        4.73      3.26 o 
  -3  -1  11      733.46      748.28     27.27 o 
  -2  -1  11        6.11        5.87      2.69 o 
  -1  -1  11       11.87       11.50      1.64 o 
   0  -1  11       43.59       49.41      2.83 o 
   1  -1  11       16.88       20.04      2.19 o 
   2  -1  11      732.01      752.30     17.20 o 
   3  -1  11       34.36       35.86      5.10 o 
   4  -1  11        6.28       11.48      4.25 o 
   5  -1  11        0.23       -4.73      3.15 o 
   6  -1  11       13.54       15.79      5.65 o 
  -6   0  11        8.73        3.22      4.95 o 
  -5   0  11       42.70       59.98      7.71 o 
  -4   0  11        2.39        7.77      3.61 o 
  -3   0  11       10.75       12.55      3.57 o 
  -2   0  11       66.28       67.69      5.98 o 
  -1   0  11       53.39       52.19      2.72 o 
   0   0  11      332.46      350.78      9.06 o 
   1   0  11        1.95        2.09      1.05 o 
   2   0  11       17.51       24.58      2.96 o 
   3   0  11      105.11      103.11      7.74 o 
   4   0  11        2.38        2.19      3.20 o 
   5   0  11       24.31       20.52      5.15 o 
   6   0  11        2.51       -0.24      3.77 o 
  -6   1  11        4.39       10.38      5.08 o 
  -5   1  11        1.60        3.61      3.72 o 
  -4   1  11        9.27       20.67      3.02 o 
  -3   1  11      121.16      124.04      5.66 o 
  -2   1  11       52.08       50.24      5.11 o 
  -1   1  11       99.52      103.37      3.74 o 
   0   1  11      113.77      104.79      5.05 o 
   1   1  11      249.24      278.14      7.73 o 
   2   1  11       69.80       63.70      3.28 o 
   3   1  11       41.60       43.16      4.49 o 
   4   1  11       62.43       68.32      7.30 o 
   5   1  11        2.50        2.39      3.57 o 
   6   1  11        3.39        2.39      3.99 o 
  -6   2  11        1.70        5.69      4.38 o 
  -5   2  11        5.37        6.56      2.51 o 
  -4   2  11      205.34      183.37      7.59 o 
  -3   2  11      151.23      127.18      5.73 o 
  -2   2  11      105.76       97.46      6.55 o 
  -1   2  11       78.49       74.94      5.19 o 
   0   2  11      404.60      460.89     11.08 o 
   1   2  11      227.90      216.70      6.48 o 
   2   2  11       20.93       28.21      2.40 o 
   3   2  11       57.96       46.88      3.19 o 
   4   2  11        7.36        9.13      2.92 o 
   5   2  11      166.54      157.27     11.05 o 
   6   2  11        1.38        4.20      3.85 o 
  -6   3  11       11.13       10.14      5.34 o 
  -5   3  11        0.30       -2.56      2.00 o 
  -4   3  11       19.72       19.14      3.03 o 
  -3   3  11      271.02      267.59      9.14 o 
  -2   3  11       77.08       96.48      4.72 o 
  -1   3  11        3.69        4.16      1.73 o 
   0   3  11       70.41       81.87      3.40 o 
   1   3  11      316.69      352.65      9.25 o 
   2   3  11      385.95      383.69     10.26 o 
   3   3  11       19.75       19.79      2.47 o 
   4   3  11        2.15        0.04      1.63 o 
   5   3  11       53.02       48.37      4.31 o 
   6   3  11        3.88        0.24      3.81 o 
  -6   4  11        1.98        4.63      3.18 o 
  -5   4  11        1.07        2.32      2.42 o 
  -4   4  11       32.03       30.69      3.78 o 
  -3   4  11      453.99      444.48     13.87 o 
  -2   4  11        3.55        4.87      1.67 o 
  -1   4  11        7.79        5.82      1.42 o 
   0   4  11      268.77      272.25      7.38 o 
   1   4  11       12.05       16.21      2.50 o 
   2   4  11       24.95       40.11      3.68 o 
   3   4  11       25.96       28.08      3.59 o 
   4   4  11        9.78       10.91      3.04 o 
   5   4  11       35.53       22.03      5.59 o 
   6   4  11       14.89       12.59      3.34 o 
  -6   5  11       12.23       10.82      5.21 o 
  -5   5  11       30.27       44.60     10.46 o 
  -4   5  11        2.60        2.68      2.27 o 
  -3   5  11       12.19       13.83      2.61 o 
  -2   5  11      123.77      116.95      5.37 o 
  -1   5  11       37.70       44.98      5.51 o 
   0   5  11      325.65      290.52     11.27 o 
   1   5  11        0.05        0.33      1.40 o 
   2   5  11        5.06        4.40      1.75 o 
   3   5  11       24.15       24.93      3.61 o 
   4   5  11        0.11       -0.94      2.10 o 
   5   5  11        0.09        0.20      2.83 o 
   6   5  11       14.49       19.83      5.44 o 
  -5   6  11        0.00        1.82      3.94 o 
  -4   6  11        8.00       11.58      2.88 o 
  -3   6  11        9.28        9.53      2.43 o 
  -2   6  11        3.67        4.61      2.26 o 
  -1   6  11      193.33      187.78      6.72 o 
   0   6  11       23.98       26.77      3.22 o 
   1   6  11        3.86        2.91      1.66 o 
   2   6  11       30.01       30.38      3.59 o 
   3   6  11       28.48       21.60      3.55 o 
   4   6  11      183.83      187.85     10.20 o 
   5   6  11        2.64        2.10      2.98 o 
   6   6  11        1.98        4.60      3.88 o 
  -5   7  11        4.69       12.61      5.37 o 
  -4   7  11        5.32        5.85      3.72 o 
  -3   7  11        0.06        1.19      2.00 o 
  -2   7  11       46.77       51.85      3.86 o 
  -1   7  11      135.64      134.80      5.60 o 
   0   7  11      173.14      166.48      6.11 o 
   1   7  11        3.76        7.12      2.30 o 
   2   7  11      168.56      164.73      8.16 o 
   3   7  11        4.45        4.95      2.47 o 
   4   7  11        1.90       -2.17      2.23 o 
   5   7  11       35.58       34.92      5.80 o 
   6   7  11        3.14        6.46      4.36 o 
  -5   8  11        1.15       -2.34      4.36 o 
  -4   8  11        7.11       12.59      5.19 o 
  -3   8  11        2.99        3.46      2.02 o 
  -2   8  11       61.10       61.68      9.82 o 
  -1   8  11        2.11        5.98      1.81 o 
   0   8  11       29.12       32.49      2.85 o 
   1   8  11      373.18      370.10     13.97 o 
   2   8  11      152.67      144.52      7.72 o 
   3   8  11       28.16       29.07      4.32 o 
   4   8  11       16.65       14.48      3.99 o 
   5   8  11        0.08        2.43      3.42 o 
   6   8  11       11.17       16.16      5.23 o 
  -4   9  11        5.61        7.07      4.62 o 
  -3   9  11       39.54       43.02      7.05 o 
  -2   9  11       23.38       26.59      3.92 o 
  -1   9  11      131.74      156.52      6.27 o 
   0   9  11       41.63       42.22      3.30 o 
   1   9  11       21.69       19.69      3.29 o 
   2   9  11      240.95      245.29     11.08 o 
   3   9  11        7.81        6.90      2.96 o 
   4   9  11        0.44       -3.22      2.37 o 
   5   9  11        0.07       -1.10      3.33 o 
   6   9  11        5.22        2.08      4.20 o 
  -4  10  11        1.82       -0.53      4.27 o 
  -3  10  11        0.00        4.91      4.18 o 
  -2  10  11       17.55       10.69      4.45 o 
  -1  10  11        3.97        1.96      3.41 o 
   0  10  11        2.30        1.72      1.59 o 
   1  10  11        5.91        5.65      2.23 o 
   2  10  11        1.08        1.10      2.19 o 
   3  10  11       37.15       30.95      4.84 o 
   4  10  11        0.09        2.72      3.04 o 
   5  10  11        4.34        4.66      4.03 o 
  -3  11  11        7.85       12.86      5.12 o 
  -2  11  11        6.16        3.75      4.03 o 
  -1  11  11        2.90        0.39      2.76 o 
   0  11  11        0.51        0.87      2.89 o 
   1  11  11        2.42        4.64      2.21 o 
   2  11  11        0.66        2.63      2.65 o 
   3  11  11        3.49        5.34      3.15 o 
   4  11  11        8.57       15.31      4.66 o 
   5  11  11        0.76        2.58      4.05 o 
  -2  12  11        5.56        1.40      3.70 o 
  -1  12  11        0.15       -2.98      2.72 o 
   0  12  11        3.50        4.31      3.31 o 
   1  12  11        0.00       -0.28      2.04 o 
   2  12  11        3.27        1.12      2.56 o 
   3  12  11        0.38        1.18      3.09 o 
   4  12  11        7.24        5.58      3.90 o 
  -1  13  11        6.00        7.36      4.36 o 
   0  13  11        8.25       11.63      4.66 o 
   2  13  11        0.11       -0.53      2.50 o 
   3  13  11        1.39        1.84      3.24 o 
   4  13  11        1.64        2.45      3.79 o 
  -2  -9  12        0.00       -1.60      2.43 o 
  -1  -9  12       17.59       14.24      4.14 o 
   0  -9  12        2.79        7.49      3.20 o 
  -3  -8  12       13.55       26.83      5.13 o 
  -2  -8  12       10.72       12.79      3.66 o 
  -1  -8  12        1.76       -2.12      2.45 o 
   0  -8  12       11.63       10.60      3.59 o 
   1  -8  12       18.75       26.00      4.99 o 
  -4  -7  12        0.92       -5.45      3.64 o 
  -3  -7  12        4.44        7.25      3.04 o 
  -2  -7  12       48.13       57.24      6.07 o 
  -1  -7  12       14.79       20.43      4.10 o 
   0  -7  12       32.36       31.52      4.80 o 
   1  -7  12        7.52        7.29      2.93 o 
   2  -7  12        0.02       -2.15      2.47 o 
  -5  -6  12       10.66        7.88      5.04 o 
  -4  -6  12       72.05       92.74      9.40 o 
  -3  -6  12        1.00        1.29      1.78 o 
  -2  -6  12       64.33       67.02      6.03 o 
  -1  -6  12       15.48       13.45      3.37 o 
   0  -6  12       70.32       67.40      5.94 o 
   1  -6  12       20.02       21.03      4.10 o 
   2  -6  12        4.81        6.94      3.31 o 
   3  -6  12        3.32        0.11      2.72 o 
  -5  -5  12        2.69        6.29      4.91 o 
  -4  -5  12        2.92       -1.51      3.48 o 
  -3  -5  12        7.02        7.60      4.03 o 
  -2  -5  12        2.27        0.86      1.62 o 
  -1  -5  12        0.06        1.20      1.84 o 
   0  -5  12       41.46       48.19      4.89 o 
   1  -5  12        3.59        7.93      2.72 o 
   2  -5  12        0.51        1.99      2.32 o 
   3  -5  12        1.68       -2.58      2.67 o 
   4  -5  12        2.65       -1.51      3.66 o 
  -5  -4  12        0.12        1.10      4.18 o 
  -4  -4  12        1.76        4.29      4.12 o 
  -3  -4  12        6.77        5.63      3.64 o 
  -2  -4  12       50.18       47.53      4.51 o 
  -1  -4  12        4.80        2.91      1.61 o 
   0  -4  12        8.45       13.60      3.04 o 
   1  -4  12       16.00       13.05      3.11 o 
   2  -4  12       14.47       10.27      3.09 o 
   3  -4  12        0.18        0.39      2.54 o 
   4  -4  12        0.28        0.44      3.44 o 
  -6  -3  12        8.96        6.24      4.84 o 
  -5  -3  12        0.29       -0.88      3.61 o 
  -4  -3  12       17.08       17.63      5.17 o 
  -3  -3  12        0.18        0.79      3.00 o 
  -2  -3  12       22.86       22.90      2.56 o 
  -1  -3  12      877.75      856.33     21.36 o 
   0  -3  12      467.28      457.10     11.82 o 
   1  -3  12       80.04       80.62      5.76 o 
   2  -3  12        0.01        2.74      2.52 o 
   3  -3  12       96.21      101.09      7.91 o 
   4  -3  12       30.34       53.60      6.79 o 
   5  -3  12        0.34       -0.07      3.64 o 
  -6  -2  12       12.26        6.99      4.91 o 
  -5  -2  12       12.33        9.51      4.77 o 
  -4  -2  12       89.04       71.07      7.95 o 
  -3  -2  12        3.42        1.58      3.04 o 
  -2  -2  12      166.18      174.03      6.10 o 
  -1  -2  12       20.58       20.44      2.26 o 
   0  -2  12      109.78      123.34      4.88 o 
   1  -2  12      172.21      179.07      8.95 o 
   2  -2  12      124.54      127.36      8.00 o 
   3  -2  12       97.96       93.82      7.45 o 
   4  -2  12        6.62       17.74      4.49 o 
   5  -2  12       26.99       40.96      6.94 o 
  -6  -1  12        0.07        3.37      4.80 o 
  -5  -1  12       18.41       19.16      5.41 o 
  -4  -1  12        1.73        1.38      3.33 o 
  -3  -1  12      126.42      131.18      9.08 o 
  -2  -1  12      166.46      164.28      9.39 o 
  -1  -1  12        2.30        1.29      1.14 o 
   0  -1  12       69.16       73.54      3.56 o 
   1  -1  12      106.71      109.23      4.42 o 
   2  -1  12      356.93      414.24     16.63 o 
   3  -1  12      120.57      137.92      9.07 o 
   4  -1  12        7.32        5.80      3.39 o 
   5  -1  12       10.99        9.83      4.58 o 
  -6   0  12       11.61        9.29      5.17 o 
  -5   0  12        8.46        9.15      4.25 o 
  -4   0  12        4.04        1.91      2.93 o 
  -3   0  12      164.48      150.43      9.63 o 
  -2   0  12       61.65       64.57      6.14 o 
  -1   0  12        9.34        8.72      1.50 o 
   0   0  12       90.39       90.35      3.87 o 
   1   0  12      320.65      307.15      8.54 o 
   2   0  12       42.44       53.94      4.74 o 
   3   0  12       48.00       67.72      6.84 o 
   4   0  12        0.09       -3.68      2.45 o 
   5   0  12        7.57       13.38      4.86 o 
   6   0  12        4.37       -0.70      4.18 o 
  -6   1  12        1.29        1.84      4.36 o 
  -5   1  12        3.76       10.97      4.45 o 
  -4   1  12        2.96        3.58      3.15 o 
  -3   1  12      131.39      133.09      8.97 o 
  -2   1  12      329.49      345.06     14.82 o 
  -1   1  12       23.73       21.57      1.92 o 
   0   1  12      227.29      241.12      7.80 o 
   1   1  12      130.75      128.40      5.78 o 
   2   1  12        5.11        6.43      1.92 o 
   3   1  12      213.21      227.15      7.48 o 
   4   1  12      142.19      161.98     10.72 o 
   5   1  12       11.41       10.16      4.45 o 
   6   1  12       11.58        7.45      4.84 o 
  -6   2  12        3.90        6.20      5.10 o 
  -5   2  12        0.38        0.42      3.36 o 
  -4   2  12      150.49      161.76      7.34 o 
  -3   2  12       39.64       43.64      6.90 o 
  -2   2  12      119.44      105.49      7.17 o 
  -1   2  12       91.74       91.73      6.14 o 
   0   2  12       31.95       38.93      2.59 o 
   1   2  12      490.36      551.48     13.29 o 
   2   2  12       79.58       84.01      3.96 o 
   3   2  12      197.55      187.46      6.66 o 
   4   2  12       52.77       52.07      3.92 o 
   5   2  12       13.93       22.45      5.34 o 
   6   2  12       22.02       19.56      5.78 o 
  -6   3  12        0.36        5.08      4.62 o 
  -5   3  12        4.88        2.43      2.46 o 
  -4   3  12       58.41       68.97     12.49 o 
  -3   3  12        7.72       13.01      3.79 o 
  -2   3  12       72.48       66.93      6.36 o 
  -1   3  12       19.27       27.95      3.70 o 
   0   3  12      106.15      116.86      4.36 o 
   1   3  12       85.64       83.08      5.51 o 
   2   3  12      128.64      137.96      6.12 o 
   3   3  12       40.08       39.74      5.14 o 
   4   3  12        1.64        3.53      1.98 o 
   5   3  12       58.66       72.65      8.54 o 
   6   3  12        0.46       -2.87      3.48 o 
  -6   4  12        0.28       -1.32      3.03 o 
  -5   4  12        8.12        7.55      5.80 o 
  -4   4  12        9.17        9.27      5.61 o 
  -3   4  12      120.84      117.73      5.93 o 
  -2   4  12       39.27       55.22      5.16 o 
  -1   4  12        0.22       -1.71      1.18 o 
   0   4  12      116.13      141.50      4.90 o 
   1   4  12       14.58       16.54      2.14 o 
   2   4  12      175.82      176.84      6.24 o 
   3   4  12        0.17       -1.32      1.30 o 
   4   4  12       17.60       10.51      2.42 o 
   5   4  12       19.42       21.51      6.80 o 
   6   4  12       14.00        6.40      4.47 o 
  -5   5  12       49.79       49.71      5.23 o 
  -4   5  12        0.20        2.44      2.23 o 
  -3   5  12        8.88        5.68      2.23 o 
  -2   5  12      117.23      125.85      5.90 o 
  -1   5  12        6.24        9.21      1.90 o 
   0   5  12       45.87       66.56      4.69 o 
   1   5  12        0.08        1.73      1.53 o 
   2   5  12       58.81       60.50      4.58 o 
   3   5  12       14.33       13.86      3.00 o 
   4   5  12       31.51       30.25      4.36 o 
   5   5  12        0.38       -1.84      2.65 o 
   6   5  12       21.57       17.09      3.79 o 
  -5   6  12        0.05        1.51      4.03 o 
  -4   6  12       11.02        6.58      2.58 o 
  -3   6  12        0.07        0.62      1.63 o 
  -2   6  12      147.69      152.62     10.22 o 
  -1   6  12       14.75       13.91      3.09 o 
   0   6  12        0.84        0.48      1.51 o 
   1   6  12        1.29        1.62      1.62 o 
   2   6  12        3.95        4.80      1.97 o 
   3   6  12        1.35        0.61      1.95 o 
   4   6  12       91.75       89.04      6.86 o 
   5   6  12        5.07       -0.85      2.74 o 
   6   6  12        0.70        0.48      4.05 o 
  -5   7  12       11.06        4.73      5.04 o 
  -4   7  12        2.35        6.82      2.70 o 
  -3   7  12        0.02        0.10      1.79 o 
  -2   7  12        0.11       -0.07      1.65 o 
  -1   7  12       89.43       94.41      4.77 o 
   0   7  12        0.18       -1.87      1.25 o 
   1   7  12       69.97       59.41      4.60 o 
   2   7  12       16.75       12.57      2.83 o 
   3   7  12       13.07        4.07      2.50 o 
   4   7  12        0.58       -0.81      2.65 o 
   5   7  12       10.66        1.97      3.35 o 
   6   7  12        1.03        2.63      3.96 o 
  -4   8  12        0.00       -0.70      3.57 o 
  -3   8  12        6.02        2.92      2.10 o 
  -2   8  12      101.01      100.49      8.85 o 
  -1   8  12       83.85       93.92      7.80 o 
   0   8  12       26.08       29.00      3.57 o 
   1   8  12        3.86       -0.50      1.66 o 
   2   8  12        3.63       10.12      2.80 o 
   3   8  12       11.77       12.11      3.33 o 
   4   8  12        0.19       -2.76      2.43 o 
   5   8  12        8.60        7.23      3.83 o 
   6   8  12        0.12       -0.02      4.07 o 
  -4   9  12        1.19        4.86      4.69 o 
  -3   9  12        4.28        1.95      3.39 o 
  -2   9  12        6.43        4.74      2.16 o 
  -1   9  12        0.00       -0.03      1.45 o 
   0   9  12      143.17      188.56     11.86 o 
   1   9  12        5.08        1.45      1.91 o 
   2   9  12        2.91        4.42      2.43 o 
   3   9  12       40.05       49.05      5.59 o 
   4   9  12        0.44       -0.35      2.80 o 
   5   9  12        0.21       -1.12      3.18 o 
   6   9  12        0.69        0.74      4.07 o 
  -3  10  12       14.72       21.42      5.85 o 
  -2  10  12        0.00       -0.64      3.11 o 
  -1  10  12        0.88       -0.76      2.20 o 
   0  10  12       19.51       18.58      2.69 o 
   1  10  12       10.28       12.99      3.07 o 
   2  10  12        0.06        1.49      2.21 o 
   3  10  12        4.22        4.91      3.00 o 
   4  10  12        0.28       -1.05      2.85 o 
   5  10  12        4.32       -0.64      3.46 o 
  -3  11  12        4.69       -0.55      4.29 o 
  -2  11  12        7.62        8.19      4.21 o 
  -1  11  12        0.46        2.96      3.09 o 
   0  11  12       17.07       24.99      5.48 o 
   1  11  12        2.37        3.94      2.47 o 
   2  11  12        0.18        2.15      2.61 o 
   3  11  12       15.11       14.37      4.05 o 
   4  11  12        2.02        3.13      3.29 o 
   5  11  12        0.41       -3.26      3.55 o 
  -2  12  12        0.00        0.18      3.79 o 
  -1  12  12        2.38        0.42      3.77 o 
   0  12  12       11.17       11.42      2.54 o 
   1  12  12        1.66       -1.01      1.99 o 
   2  12  12        8.92        9.70      3.37 o 
   3  12  12       19.09       16.45      4.42 o 
   4  12  12        9.70       18.53      5.08 o 
  -1  13  12        1.45        1.18      3.94 o 
   0  13  12       20.57       21.36      6.07 o 
   1  13  12        1.53       -1.71      2.50 o 
   2  13  12        2.86        6.90      3.13 o 
   3  13  12        0.52        5.98      3.72 o 
   2  14  12        0.49       -3.77      3.04 o 
  -3  -8  13       34.81       44.44      6.37 o 
  -2  -8  13       10.58        8.85      3.50 o 
  -1  -8  13        0.00       -2.89      1.93 o 
   0  -8  13        7.47        6.42      3.50 o 
   1  -8  13       27.90       36.93      5.76 o 
  -4  -7  13        7.30        1.95      5.21 o 
  -2  -7  13       11.07       15.59      4.03 o 
  -1  -7  13       35.72       55.73      6.07 o 
   0  -7  13        2.73        5.23      2.69 o 
   1  -7  13       10.14       11.91      3.99 o 
   2  -7  13        0.00        0.59      2.80 o 
  -4  -6  13       33.69       34.63      7.12 o 
  -3  -6  13        3.53        6.35      4.42 o 
  -2  -6  13        5.03        4.36      2.58 o 
  -1  -6  13        9.83       12.02      3.33 o 
   0  -6  13       40.14       47.14      5.37 o 
   1  -6  13       61.06       72.82      6.68 o 
   2  -6  13       10.03       14.61      3.99 o 
   3  -6  13        1.38        2.89      3.33 o 
  -5  -5  13        0.04        1.29      4.38 o 
  -4  -5  13        4.59        1.14      4.25 o 
  -3  -5  13        5.05        5.12      4.20 o 
  -2  -5  13        0.81        1.33      1.66 o 
  -1  -5  13       49.60       49.05      4.84 o 
   0  -5  13        1.31        3.37      2.21 o 
   1  -5  13        4.20        5.39      2.63 o 
   2  -5  13        5.36        2.89      2.76 o 
   3  -5  13        2.29        4.56      3.29 o 
  -5  -4  13       14.08       17.43      5.80 o 
  -4  -4  13        5.58        7.67      4.53 o 
  -3  -4  13        9.47        8.54      4.31 o 
  -2  -4  13       67.24       65.00      4.27 o 
  -1  -4  13      142.86      151.97      6.19 o 
   0  -4  13       78.11       83.18      6.18 o 
   1  -4  13        7.59        3.64      2.34 o 
   2  -4  13       22.71       15.95      3.68 o 
   3  -4  13       10.27        8.30      3.66 o 
   4  -4  13        2.32        6.09      3.88 o 
  -5  -3  13        0.48        2.54      4.25 o 
  -4  -3  13       67.77       75.35      8.72 o 
  -3  -3  13       34.50       39.17      6.13 o 
  -2  -3  13       10.57       13.58      4.27 o 
  -1  -3  13      329.13      285.28      8.77 o 
   0  -3  13      102.57      103.71      6.49 o 
   1  -3  13        0.08        1.16      2.06 o 
   2  -3  13       15.90       14.83      3.44 o 
   3  -3  13       31.33       33.38      5.41 o 
   4  -3  13       38.52       39.65      6.53 o 
  -5  -2  13       26.35       43.98      7.71 o 
  -4  -2  13        5.27        7.40      4.10 o 
  -3  -2  13        9.43       10.84      4.07 o 
  -2  -2  13       42.51       30.28      5.06 o 
  -1  -2  13       70.49       66.53      5.28 o 
   0  -2  13        0.14        2.19      1.66 o 
   1  -2  13        7.52        5.96      2.32 o 
   2  -2  13      176.88      176.06      9.89 o 
   3  -2  13       51.40       43.18      5.81 o 
   4  -2  13        4.78        3.99      3.11 o 
   5  -2  13       17.57        7.01      4.51 o 
  -6  -1  13        0.01       -1.40      4.12 o 
  -5  -1  13        0.64        0.09      3.59 o 
  -4  -1  13        0.75        3.99      3.61 o 
  -3  -1  13       18.65       22.63      4.73 o 
  -2  -1  13       11.47       13.97      3.79 o 
  -1  -1  13      122.36      120.82      7.83 o 
   0  -1  13        6.87        8.28      1.74 o 
   1  -1  13       71.13       74.32      3.83 o 
   2  -1  13       50.39       56.81      5.59 o 
   3  -1  13      136.75      155.66     10.00 o 
   4  -1  13        4.09        1.40      2.91 o 
   5  -1  13        1.35        1.80      3.72 o 
  -6   0  13        1.97        4.38      4.69 o 
  -5   0  13        6.87        3.29      3.90 o 
  -4   0  13       12.49        6.11      3.75 o 
  -3   0  13       47.12       63.45      6.81 o 
  -2   0  13       58.72       76.84      6.99 o 
  -1   0  13       40.86       45.84      7.54 o 
   0   0  13      141.25      139.01      5.21 o 
   1   0  13       93.62       91.58      4.14 o 
   2   0  13      116.73      129.99      8.89 o 
   3   0  13      255.25      262.89     13.52 o 
   4   0  13       25.12       22.74      5.24 o 
   5   0  13       25.45       23.66      5.98 o 
  -6   1  13        1.17        0.68      4.80 o 
  -5   1  13        0.93        4.20      4.01 o 
  -4   1  13        0.86       -1.82      2.93 o 
  -3   1  13      106.98       89.32      7.93 o 
  -2   1  13       78.10       75.82      6.73 o 
  -1   1  13       55.64       53.44      5.21 o 
   0   1  13       11.02       14.08      1.90 o 
   1   1  13      293.12      317.26      8.99 o 
   2   1  13        5.78        7.57      2.49 o 
   3   1  13       75.41       88.44      4.48 o 
   4   1  13       78.88       77.77      8.26 o 
   5   1  13        2.81        3.46      3.68 o 
  -6   2  13        3.09        2.50      4.75 o 
  -5   2  13        3.08        0.15      3.70 o 
  -4   2  13        0.31       -1.02      1.92 o 
  -3   2  13       39.41       36.98      5.48 o 
  -2   2  13       70.03       57.21      5.87 o 
  -1   2  13      144.17      160.77      8.77 o 
   0   2  13        0.26        2.23      1.16 o 
   1   2  13       15.14       13.78      2.02 o 
   2   2  13      168.04      168.19      6.07 o 
   3   2  13      116.06      130.61      5.55 o 
   4   2  13      179.52      203.55     12.61 o 
   5   2  13        4.23        1.14      3.53 o 
   6   2  13       11.48        7.82      4.88 o 
  -5   3  13       22.14       24.84      3.99 o 
  -4   3  13       47.33       45.56      4.48 o 
  -3   3  13        0.31       -0.45      1.74 o 
  -2   3  13       24.29       29.64      4.38 o 
  -1   3  13       25.29       23.85      3.70 o 
   0   3  13      186.89      198.37      6.32 o 
   1   3  13       21.55       21.18      2.35 o 
   2   3  13       13.95       22.42      2.48 o 
   3   3  13        3.71        4.93      1.72 o 
   4   3  13        0.02       -0.99      1.75 o 
   5   3  13       20.21       14.76      4.84 o 
   6   3  13        4.67        5.54      4.62 o 
  -5   4  13        1.84        2.72      5.27 o 
  -4   4  13        1.06        1.35      2.31 o 
  -3   4  13        0.11        0.42      1.64 o 
  -2   4  13       15.00       14.07      2.61 o 
  -1   4  13       11.44        6.94      2.47 o 
   0   4  13      103.37      101.07      6.09 o 
   1   4  13       13.92       11.81      1.91 o 
   2   4  13        0.09       -0.39      1.28 o 
   3   4  13       40.01       42.67      3.46 o 
   4   4  13        4.16        3.34      1.98 o 
   5   4  13       48.03       39.68      4.15 o 
   6   4  13        1.77        5.58      4.86 o 
  -5   5  13       14.11       24.66      4.21 o 
  -4   5  13        3.34        3.09      2.76 o 
  -3   5  13       38.14       38.90      4.08 o 
  -2   5  13        8.13        7.21      4.26 o 
  -1   5  13       45.88       45.28      4.58 o 
   0   5  13      113.29      101.72      6.05 o 
   1   5  13       49.38       49.56      3.22 o 
   2   5  13       30.50       26.59      3.59 o 
   3   5  13        4.98        3.07      2.21 o 
   4   5  13       59.75       59.58      4.49 o 
   5   5  13        0.02        1.83      2.32 o 
   6   5  13       33.35       33.83      4.85 o 
  -5   6  13        3.32       -0.27      2.89 o 
  -4   6  13        0.96        2.59      2.18 o 
  -3   6  13        0.06        1.51      1.88 o 
  -2   6  13      175.92      176.25      7.38 o 
  -1   6  13        0.01       -1.48      1.15 o 
   0   6  13       12.15       22.69      3.39 o 
   1   6  13        0.68       -1.97      1.31 o 
   2   6  13        8.12        5.98      2.21 o 
   3   6  13       47.44       47.87      4.91 o 
   4   6  13        0.03        1.64      2.67 o 
   5   6  13       15.74       10.36      3.88 o 
   6   6  13        2.21       -3.23      3.53 o 
  -5   7  13        2.33        3.85      4.51 o 
  -4   7  13        7.20       13.20      3.43 o 
  -3   7  13        9.78        6.74      2.40 o 
  -2   7  13      203.87      198.38     12.44 o 
  -1   7  13       14.37       13.77      2.46 o 
   0   7  13       18.55       13.95      2.96 o 
   1   7  13       29.42       30.51      3.68 o 
   2   7  13        7.28        1.10      2.10 o 
   3   7  13       11.46        4.64      2.52 o 
   4   7  13        0.01        0.88      2.91 o 
   5   7  13        3.38       -1.45      3.15 o 
   6   7  13        0.68       -4.10      3.55 o 
  -4   8  13        2.35        1.38      4.23 o 
  -3   8  13        2.15        3.54      2.32 o 
  -2   8  13       21.62       24.71      3.29 o 
  -1   8  13        6.31        8.74      2.20 o 
   0   8  13        2.14        3.39      2.01 o 
   1   8  13       10.70        4.47      2.26 o 
   2   8  13        1.87        3.31      2.12 o 
   3   8  13        1.21        2.37      2.43 o 
   4   8  13        3.02        3.00      2.93 o 
   5   8  13       11.00        7.80      4.12 o 
   6   8  13        0.64       -3.77      3.81 o 
  -4   9  13        4.42        2.45      4.66 o 
  -3   9  13        9.05        8.87      4.38 o 
  -2   9  13        9.49       12.85      2.73 o 
  -1   9  13        2.02        1.51      2.75 o 
   0   9  13       19.33       16.25      3.15 o 
   1   9  13        9.78        7.67      2.74 o 
   2   9  13       26.21       29.48      4.21 o 
   3   9  13        3.33        3.02      2.65 o 
   4   9  13        0.13       -1.97      2.78 o 
   5   9  13        8.75        4.42      4.27 o 
  -3  10  13       17.08       20.04      5.91 o 
  -2  10  13        0.85       -0.66      3.74 o 
  -1  10  13       38.34       39.46      3.74 o 
   0  10  13       75.86       74.50      4.64 o 
   1  10  13        0.09       -1.29      1.86 o 
   2  10  13       29.25       28.70      4.29 o 
   3  10  13        9.67        7.53      3.18 o 
   4  10  13        0.34        1.91      3.24 o 
   5  10  13       10.59       10.97      4.84 o 
  -3  11  13        2.16        2.12      4.45 o 
  -2  11  13       24.98       30.40      6.53 o 
  -1  11  13        5.05        7.50      2.50 o 
   0  11  13        5.92        9.00      2.36 o 
   1  11  13        4.64        4.20      2.54 o 
   2  11  13       64.58       57.29      5.89 o 
   3  11  13      102.68      100.61      7.78 o 
   4  11  13        0.38        0.57      3.18 o 
  -2  12  13       20.28       23.33      6.48 o 
  -1  12  13        7.53       -0.74      3.75 o 
   0  12  13       15.19       18.91      3.02 o 
   1  12  13        0.49       -2.79      1.86 o 
   2  12  13        1.89       -3.32      2.21 o 
   3  12  13       53.18       60.71      6.75 o 
   4  12  13        3.24       -0.81      3.59 o 
  -1  13  13        3.78        2.89      4.64 o 
   0  13  13        1.95        2.23      4.45 o 
   1  13  13        1.47        3.53      2.87 o 
   2  13  13        5.73        6.68      3.50 o 
   3  13  13        6.02        4.42      3.59 o 
  -2  -7  14       27.72       35.66      5.50 o 
  -1  -7  14       10.63       11.76      3.70 o 
   0  -7  14        6.41        2.01      2.34 o 
   1  -7  14       19.26       26.83      5.26 o 
  -4  -6  14        0.01       -3.85      4.27 o 
  -2  -6  14        0.81       -0.50      2.15 o 
  -1  -6  14       11.02       16.67      3.79 o 
   0  -6  14       17.39       14.41      3.83 o 
   1  -6  14        0.71        1.53      2.74 o 
   2  -6  14       63.73       84.22      8.08 o 
  -4  -5  14        1.42        1.16      4.64 o 
  -3  -5  14        0.00        1.77      4.20 o 
  -2  -5  14       21.88       31.30      4.42 o 
  -1  -5  14       66.76       57.91      5.50 o 
   0  -5  14       23.82       19.65      3.81 o 
   1  -5  14        7.41        7.80      3.07 o 
   2  -5  14        4.54        2.65      2.85 o 
   3  -5  14       11.05       13.64      4.40 o 
  -5  -4  14       28.58       20.68      6.70 o 
  -4  -4  14        1.49        4.62      4.49 o 
  -3  -4  14       30.83       27.32      6.11 o 
  -2  -4  14        0.29        1.93      3.31 o 
  -1  -4  14       27.39       30.71      4.03 o 
   0  -4  14       45.66       52.01      5.19 o 
   1  -4  14       49.60       50.85      5.37 o 
   2  -4  14       27.77       39.12      5.48 o 
   3  -4  14        1.11        0.02      3.04 o 
  -5  -3  14        4.01        6.92      4.84 o 
  -4  -3  14       30.72       32.51      6.81 o 
  -3  -3  14       65.69       78.48      8.26 o 
  -2  -3  14       32.26       51.43      6.57 o 
  -1  -3  14        0.65       -0.27      2.57 o 
   0  -3  14       21.60       11.89      3.00 o 
   1  -3  14        4.92        3.24      2.23 o 
   2  -3  14       30.80       47.56      5.72 o 
   3  -3  14       20.98       22.34      4.71 o 
   4  -3  14       11.62        9.94      4.31 o 
  -5  -2  14        5.64        2.89      4.58 o 
  -4  -2  14        1.56        0.74      3.55 o 
  -3  -2  14        0.86        4.14      3.50 o 
  -2  -2  14        9.27        8.65      4.01 o 
  -1  -2  14        3.43        4.14      1.59 o 
   0  -2  14        9.75       11.15      4.11 o 
   1  -2  14       10.63       13.58      3.18 o 
   2  -2  14       27.58       30.10      4.80 o 
   3  -2  14        0.17       -2.60      1.73 o 
   4  -2  14        0.49       -2.74      2.72 o 
  -5  -1  14        2.77        2.78      4.51 o 
  -4  -1  14        0.01       -3.39      3.07 o 
  -3  -1  14        2.93        5.19      3.44 o 
  -2  -1  14       17.21       16.65      4.21 o 
  -1  -1  14      131.68      133.36      5.35 o 
   0  -1  14      210.60      190.02     10.31 o 
   1  -1  14       93.37       90.59      8.79 o 
   2  -1  14       68.08       55.06      5.78 o 
   3  -1  14       36.58       37.72      5.74 o 
   4  -1  14       25.15       21.97      5.23 o 
   5  -1  14        9.37        8.50      4.82 o 
  -5   0  14        2.12       10.78      5.10 o 
  -4   0  14       26.52       32.48      6.29 o 
  -3   0  14        4.73        0.99      3.07 o 
  -2   0  14       26.99       33.40      5.30 o 
  -1   0  14        0.20        1.18      2.41 o 
   0   0  14      551.62      558.19     13.89 o 
   1   0  14       88.96       90.16      4.29 o 
   2   0  14        0.56        0.77      1.54 o 
   3   0  14      124.90      131.51      9.36 o 
   4   0  14        7.89        2.17      3.61 o 
   5   0  14       10.99        8.89      4.82 o 
  -5   1  14       22.21       14.19      5.54 o 
  -4   1  14        1.17       -3.20      2.52 o 
  -3   1  14      270.38      262.13     13.96 o 
  -2   1  14       82.17       83.03      7.41 o 
  -1   1  14        1.74        3.68      2.56 o 
   0   1  14        2.55        4.07      1.49 o 
   1   1  14      165.17      171.98      6.19 o 
   2   1  14      148.98      157.30      6.09 o 
   3   1  14       12.40       10.51      3.75 o 
   4   1  14       16.34       15.40      4.73 o 
   5   1  14        0.06        6.53      3.94 o 
  -5   2  14        1.06       -2.06      3.33 o 
  -4   2  14        5.79        5.45      3.31 o 
  -3   2  14        5.44        1.45      2.65 o 
  -2   2  14      163.41      183.16     10.55 o 
  -1   2  14        7.66        6.11      2.93 o 
   0   2  14       10.69       17.22      3.10 o 
   1   2  14       98.75      101.59      5.39 o 
   2   2  14      104.10      106.97      4.83 o 
   3   2  14       88.38       82.99      7.06 o 
   4   2  14        0.16        5.41      3.70 o 
   5   2  14        1.42        1.80      3.72 o 
  -5   3  14        5.82        5.74      3.03 o 
  -4   3  14       27.01       35.07      9.44 o 
  -3   3  14        2.18        1.86      2.72 o 
  -2   3  14       13.28        9.86      3.50 o 
  -1   3  14       14.28       17.35      3.79 o 
   0   3  14        0.84        1.42      2.04 o 
   1   3  14       84.05       75.23      6.61 o 
   2   3  14      169.10      176.53      6.45 o 
   3   3  14        0.89        0.78      1.56 o 
   4   3  14        0.83        0.30      2.04 o 
   5   3  14        0.03       -3.15      3.24 o 
  -5   4  14        0.02        2.35      2.85 o 
  -4   4  14        6.15        5.43      2.60 o 
  -3   4  14       16.44       23.96      3.48 o 
  -2   4  14       80.07      101.70      7.56 o 
  -1   4  14       31.68       43.11      4.78 o 
   0   4  14      180.56      189.30      9.37 o 
   1   4  14        0.56       -1.05      1.29 o 
   2   4  14       24.51       25.11      2.74 o 
   3   4  14        4.87        4.91      1.93 o 
   4   4  14       10.48       10.04      2.43 o 
   5   4  14       85.98       76.68      5.42 o 
   6   4  14        1.53        1.05      4.38 o 
  -5   5  14        0.45       -2.50      3.20 o 
  -4   5  14        9.30       14.59      3.37 o 
  -3   5  14      171.61      194.97      8.41 o 
  -2   5  14       21.96       28.57      3.54 o 
  -1   5  14       18.24       21.22      3.64 o 
   0   5  14       13.43       15.11      3.20 o 
   1   5  14      237.33      238.41      7.58 o 
   2   5  14      165.83      171.78     11.29 o 
   3   5  14       71.99       66.67      6.87 o 
   4   5  14        1.48        2.89      2.15 o 
   5   5  14        4.87        8.47      2.94 o 
   6   5  14       35.15       37.68      7.49 o 
  -5   6  14        0.84        0.56      2.79 o 
  -4   6  14        0.16       -2.93      3.14 o 
  -3   6  14       33.73       38.62      4.27 o 
  -2   6  14       21.92       25.34      3.53 o 
  -1   6  14       67.79       63.13      5.54 o 
   0   6  14        4.50        5.50      2.23 o 
   1   6  14       23.66       21.93      3.37 o 
   2   6  14       23.20       32.51      4.03 o 
   3   6  14       26.53       23.42      3.79 o 
   4   6  14        1.08        2.58      2.76 o 
   5   6  14        2.20       -0.25      3.06 o 
  -4   7  14        0.16       -3.71      2.92 o 
  -3   7  14       19.87       20.72      3.84 o 
  -2   7  14       73.58       69.44      7.89 o 
  -1   7  14        0.32       -1.23      1.69 o 
   0   7  14        4.58        2.37      2.10 o 
   1   7  14       65.19       69.96      5.19 o 
   2   7  14        1.58        0.81      2.10 o 
   3   7  14        8.01        3.99      2.74 o 
   4   7  14        5.14        0.90      2.67 o 
   5   7  14       13.46       14.06      4.84 o 
  -4   8  14       25.82       25.34      6.24 o 
  -3   8  14        0.21        1.29      2.20 o 
  -2   8  14        4.02        7.75      2.53 o 
  -1   8  14       98.10      114.24      5.83 o 
   0   8  14        0.71       -2.23      1.49 o 
   1   8  14       19.42       16.08      3.04 o 
   2   8  14        2.93        3.07      2.23 o 
   3   8  14        2.92        4.01      2.63 o 
   4   8  14        2.42        3.37      3.22 o 
   5   8  14        0.22       -2.15      3.20 o 
  -4   9  14        1.95        5.69      4.82 o 
  -3   9  14        0.27        2.75      2.73 o 
  -2   9  14        1.82        3.38      2.20 o 
  -1   9  14       41.80       41.12      5.07 o 
   0   9  14       33.88       46.02      4.82 o 
   1   9  14        0.06        0.70      1.82 o 
   2   9  14        6.21        3.37      2.56 o 
   3   9  14        0.36        1.71      2.56 o 
   4   9  14        1.82        1.03      3.07 o 
   5   9  14       19.94       12.55      4.84 o 
  -3  10  14        2.17        5.26      4.56 o 
  -2  10  14        0.02        2.18      2.39 o 
  -1  10  14       22.68       20.35      3.15 o 
   0  10  14        7.75        7.49      2.91 o 
   1  10  14        2.57        0.07      2.01 o 
   2  10  14       19.51       18.97      3.88 o 
   3  10  14       14.33       12.09      3.83 o 
   4  10  14        0.09        0.28      3.11 o 
   5  10  14        0.01       -0.15      3.70 o 
  -2  11  14        0.30        3.74      4.47 o 
  -1  11  14       41.67       39.92      4.11 o 
   0  11  14        7.46        5.56      2.80 o 
   1  11  14        2.78        4.64      2.50 o 
   2  11  14      135.20      119.33      8.00 o 
   3  11  14       27.64       27.99      5.08 o 
   4  11  14        3.41        4.07      3.61 o 
  -1  12  14        3.41        2.61      4.60 o 
   0  12  14        0.15       -2.69      2.30 o 
   1  12  14       21.65       26.77      4.40 o 
   2  12  14        2.32        3.35      3.00 o 
   3  12  14       30.49       29.09      5.30 o 
   4  12  14        0.48        2.39      3.70 o 
   1  13  14        1.40       11.63      3.50 o 
   2  13  14        0.00       -0.66      3.02 o 
   3  13  14        0.30        0.83      3.33 o 
  -1  -7  15        7.77        4.82      3.02 o 
   0  -7  15        2.32        0.59      2.65 o 
  -2  -6  15        0.58       -1.73      2.37 o 
  -1  -6  15        1.80       -0.07      2.43 o 
   1  -6  15        0.85        2.93      2.93 o 
  -4  -5  15        0.89       -0.85      5.12 o 
  -3  -5  15        5.66        5.39      5.08 o 
  -1  -5  15       34.14       25.76      4.21 o 
   0  -5  15       20.28       18.25      4.03 o 
   1  -5  15        0.73        1.64      2.69 o 
   2  -5  15        4.04        3.42      3.13 o 
  -4  -4  15       24.68       35.44      7.43 o 
  -3  -4  15        3.59        3.20      4.36 o 
  -2  -4  15       11.16        8.32      4.34 o 
  -1  -4  15       11.59       19.01      3.61 o 
   0  -4  15       31.23       31.87      4.56 o 
   1  -4  15        5.72        0.72      2.28 o 
   2  -4  15        6.27        9.29      3.53 o 
   3  -4  15        4.36        3.15      3.46 o 
  -4  -3  15        1.40       -0.11      3.96 o 
  -3  -3  15       53.30       48.33      7.40 o 
  -2  -3  15        0.06        0.99      3.48 o 
  -1  -3  15        5.86        3.26      3.76 o 
   0  -3  15       23.78       29.11      4.29 o 
   1  -3  15        8.92        5.17      2.65 o 
   2  -3  15        8.96        2.01      3.04 o 
   3  -3  15        4.06        5.74      3.33 o 
  -5  -2  15        0.21        0.81      4.58 o 
  -4  -2  15        3.55        4.60      4.64 o 
  -3  -2  15        8.86        6.86      4.40 o 
  -2  -2  15        6.22       13.10      4.29 o 
  -1  -2  15        4.90        8.19      3.64 o 
   0  -2  15        4.69        3.94      2.21 o 
   1  -2  15       20.56       26.52      4.18 o 
   2  -2  15        8.56       12.94      3.70 o 
   3  -2  15        0.87        3.88      3.24 o 
   4  -2  15        0.33        0.50      3.18 o 
  -5  -1  15        9.06       13.18      5.85 o 
  -4  -1  15        1.54       -3.94      3.22 o 
  -3  -1  15        6.14        5.83      3.96 o 
  -2  -1  15        4.06        6.26      3.46 o 
  -1  -1  15      159.57      164.95     10.00 o 
   0  -1  15       66.60       67.48      4.07 o 
   1  -1  15        0.01        2.76      2.30 o 
   2  -1  15       10.03        3.72      2.43 o 
   3  -1  15        8.09        6.92      3.22 o 
   4  -1  15        2.56        2.87      3.50 o 
  -5   0  15        1.83        4.66      4.40 o 
  -4   0  15       13.06       16.23      5.28 o 
  -3   0  15       51.35       46.31      6.59 o 
  -2   0  15        6.71        6.79      3.53 o 
  -1   0  15       21.72       22.80      4.60 o 
   0   0  15      412.22      422.53     11.52 o 
   1   0  15       78.59       80.31      6.72 o 
   2   0  15        6.74        6.66      3.09 o 
   3   0  15        0.02        0.18      2.69 o 
   4   0  15       17.52       23.06      5.45 o 
   5   0  15       11.85       28.74      6.09 o 
  -5   1  15        8.18       -0.11      4.36 o 
  -4   1  15        0.83       -0.92      3.13 o 
  -3   1  15      114.77      109.57      9.47 o 
  -2   1  15        4.32        8.54      3.75 o 
  -1   1  15      167.37      175.40     10.04 o 
   0   1  15        5.89        5.93      1.77 o 
   1   1  15       63.97       54.59      3.69 o 
   2   1  15      101.97      103.66      5.01 o 
   3   1  15       10.65        9.59      3.77 o 
   4   1  15       12.52        9.51      4.29 o 
   5   1  15        4.11        0.90      3.70 o 
  -5   2  15        0.18        6.66      4.62 o 
  -4   2  15        1.93        2.63      2.98 o 
  -3   2  15       32.16       33.97      6.07 o 
  -2   2  15       47.11       45.41      6.07 o 
  -1   2  15       15.01       15.53      4.01 o 
   0   2  15       12.82       13.73      3.31 o 
   1   2  15       14.20       11.95      2.15 o 
   2   2  15       15.72       16.90      4.05 o 
   3   2  15      129.80      139.88      6.04 o 
   4   2  15       10.54        9.77      4.40 o 
   5   2  15        0.10        2.78      4.07 o 
  -5   3  15        0.01        3.37      4.12 o 
  -4   3  15       28.57       22.87      5.61 o 
  -3   3  15        0.51        0.09      2.91 o 
  -2   3  15      193.28      202.27     11.51 o 
  -1   3  15       17.71       17.24      3.96 o 
   0   3  15        7.00       10.40      3.00 o 
   1   3  15       22.84       26.51      2.80 o 
   2   3  15      179.24      172.56      6.55 o 
   3   3  15       77.07       81.34      4.61 o 
   4   3  15       10.09       11.56      2.79 o 
   5   3  15        4.74        6.75      4.73 o 
  -5   4  15        0.22       -0.30      2.89 o 
  -4   4  15       20.41       12.75      3.38 o 
  -3   4  15        4.52        9.09      3.70 o 
  -2   4  15      121.41      140.33      9.32 o 
   0   4  15       79.38       93.33      6.60 o 
   1   4  15      118.01      122.82      5.20 o 
   2   4  15      267.01      246.91     12.51 o 
   3   4  15        0.42       -0.39      1.74 o 
   4   4  15       29.77       28.84      5.64 o 
   5   4  15       47.56       56.04      8.15 o 
  -5   5  15        0.99       -1.56      3.04 o 
  -4   5  15        3.77        2.76      2.54 o 
  -3   5  15       50.17       46.90      7.27 o 
  -2   5  15       16.33       12.31      3.83 o 
  -1   5  15       57.93       55.15      5.65 o 
   0   5  15        3.44        7.03      2.83 o 
   1   5  15        0.22        0.96      1.53 o 
   2   5  15       85.33       87.09      4.62 o 
   3   5  15        2.22       -0.25      1.74 o 
   4   5  15       16.21       13.57      2.87 o 
   5   5  15       11.85        7.57      2.94 o 
  -4   6  15        0.17       -4.02      2.98 o 
  -3   6  15       28.45       28.04      3.97 o 
  -2   6  15       25.92       42.87      5.85 o 
  -1   6  15       17.16       15.88      3.53 o 
   0   6  15       11.69       19.41      3.59 o 
   1   6  15        7.14        7.14      2.47 o 
   2   6  15       36.66       32.41      3.22 o 
   3   6  15        0.26       -0.65      2.69 o 
   4   6  15        0.47        2.76      2.09 o 
   5   6  15        2.00        0.60      4.17 o 
  -4   7  15        4.79        3.22      3.04 o 
  -3   7  15        2.06        4.94      3.66 o 
  -2   7  15        0.29       -1.10      3.25 o 
  -1   7  15        2.29        5.45      2.61 o 
   0   7  15        2.92        1.05      1.99 o 
   1   7  15       12.09        8.08      2.41 o 
   2   7  15        4.57        2.01      2.34 o 
   3   7  15        4.03        1.34      2.50 o 
   4   7  15       11.86        7.75      3.37 o 
   5   7  15        6.74        8.69      3.81 o 
  -4   8  15       18.65       13.40      8.04 o 
  -3   8  15        0.05        1.87      2.34 o 
  -2   8  15        2.75        0.70      2.15 o 
  -1   8  15       32.82       28.26      4.29 o 
   0   8  15        2.21        7.23      2.65 o 
   1   8  15       32.77       30.32      4.12 o 
   2   8  15        2.74        2.23      2.43 o 
   3   8  15       13.01       15.51      3.75 o 
   4   8  15       15.09       20.04      4.51 o 
   5   8  15        5.91        5.96      4.05 o 
  -3   9  15        0.69        6.55      2.95 o 
  -2   9  15        5.81        3.69      3.83 o 
  -1   9  15       31.29       31.21      9.02 o 
   0   9  15       13.74       10.25      3.24 o 
   1   9  15        0.37        2.41      2.30 o 
   2   9  15        1.39       -1.45      2.15 o 
   3   9  15        3.81        6.07      3.00 o 
   4   9  15        0.20       -0.09      3.00 o 
   5   9  15        4.62        4.31      4.10 o 
  -3  10  15        4.33        9.96      5.23 o 
  -2  10  15        6.48        7.72      2.86 o 
  -1  10  15       11.54        7.76      2.77 o 
   0  10  15       25.60       28.48      4.29 o 
   1  10  15        3.19        3.33      2.45 o 
   2  10  15        3.55        6.00      3.00 o 
   3  10  15        3.04       -1.51      2.58 o 
   4  10  15        1.43       -1.25      2.91 o 
  -2  11  15        9.27       10.99      4.91 o 
  -1  11  15       13.02        8.18      2.64 o 
   0  11  15        0.45        2.67      2.78 o 
   1  11  15        0.01        4.36      2.56 o 
   2  11  15        7.30        2.41      3.04 o 
   3  11  15        6.40        4.73      3.35 o 
   4  11  15        0.15        5.04      3.79 o 
  -1  12  15        0.26        2.19      4.49 o 
   0  12  15        7.58        7.73      3.39 o 
   1  12  15       22.83       27.62      4.42 o 
   2  12  15        0.46       -1.20      2.56 o 
   3  12  15        2.15        4.01      3.48 o 
   1  13  15       13.06        9.86      3.70 o 
   2  13  15        1.12        3.90      3.44 o 
  -1  -6  16        0.06        2.39      2.52 o 
   0  -6  16        0.68        3.70      2.91 o 
  -1  -5  16       26.95       40.37      5.17 o 
   0  -5  16        1.01       -2.99      1.99 o 
   1  -5  16        8.96        5.94      3.50 o 
  -3  -4  16       13.08       19.10      6.42 o 
  -1  -4  16        4.46        2.50      2.54 o 
   0  -4  16       18.36       22.74      4.34 o 
   1  -4  16       41.01       57.44      6.20 o 
   2  -4  16        1.52        4.36      3.31 o 
  -4  -3  16        0.70        4.71      5.41 o 
  -3  -3  16       39.27       45.94      7.47 o 
  -2  -3  16        1.96        7.82      4.58 o 
   0  -3  16       48.52       45.57      5.13 o 
   1  -3  16        7.09        5.19      2.72 o 
   2  -3  16       19.03       25.23      4.84 o 
   3  -3  16       16.27       27.88      5.59 o 
  -4  -2  16        2.73        7.05      4.97 o 
  -3  -2  16        0.04        1.53      3.77 o 
  -2  -2  16        3.25        1.14      3.55 o 
  -1  -2  16       15.77       18.53      4.82 o 
   0  -2  16       40.23       45.39      4.91 o 
   1  -2  16       10.05       13.14      3.42 o 
   2  -2  16        0.23       -0.81      2.26 o 
   3  -2  16        0.79       -1.99      3.02 o 
  -4  -1  16       24.83       18.40      6.00 o 
  -3  -1  16        4.45        6.72      3.83 o 
  -2  -1  16        7.59        9.68      4.42 o 
  -1  -1  16      125.61      118.32      8.81 o 
   0  -1  16      110.96      101.27      5.10 o 
   1  -1  16       60.49       59.02      5.74 o 
   2  -1  16       12.65       14.48      3.77 o 
   3  -1  16       20.92       25.19      5.26 o 
   4  -1  16        2.66        2.67      3.44 o 
  -5   0  16        5.44       15.66      5.98 o 
  -4   0  16        2.50        4.20      4.16 o 
  -3   0  16       20.36       19.14      5.21 o 
  -2   0  16       45.54       45.46      6.46 o 
  -1   0  16        5.60        9.53      3.92 o 
   0   0  16      117.19      118.84      5.36 o 
   1   0  16       20.28       18.32      2.69 o 
   2   0  16       17.22       18.88      4.03 o 
   3   0  16        1.86       -2.39      2.56 o 
   4   0  16        1.44       -2.58      2.91 o 
  -5   1  16        1.36       -0.92      4.27 o 
  -4   1  16       12.09       17.72      5.45 o 
  -3   1  16        0.07        0.72      3.44 o 
  -2   1  16       59.01       60.97      7.14 o 
  -1   1  16        9.19        7.21      3.44 o 
   0   1  16        1.13        2.58      2.87 o 
   1   1  16        3.36        5.97      1.90 o 
   2   1  16        0.84       -0.25      2.81 o 
   3   1  16       90.15      113.66      9.47 o 
   4   1  16       14.75       10.16      4.80 o 
  -5   2  16       11.61       18.46      6.11 o 
  -4   2  16        1.56        1.80      3.35 o 
  -3   2  16       21.46       24.03      5.63 o 
  -2   2  16        0.00       -0.13      2.91 o 
  -1   2  16        0.12        3.29      3.04 o 
   0   2  16       87.38       92.28      6.97 o 
   1   2  16      141.35      131.40      5.58 o 
   2   2  16        1.89       -2.77      3.33 o 
   3   2  16       37.72       35.27      6.00 o 
   4   2  16       52.36       49.01      7.54 o 
   5   2  16        5.26        5.37      4.14 o 
  -5   3  16        1.61        9.04      5.41 o 
  -4   3  16       12.75       20.06      5.52 o 
  -3   3  16        7.22        8.41      4.21 o 
  -2   3  16      123.20      132.30      9.49 o 
  -1   3  16       33.64       30.40      4.93 o 
   0   3  16       14.64       10.27      3.35 o 
   1   3  16      183.63      202.79      7.26 o 
   2   3  16        2.24        2.69      1.93 o 
   3   3  16       66.08       62.21      5.41 o 
   4   3  16       28.81       23.53      5.83 o 
   5   3  16        2.40        2.39      4.31 o 
  -4   4  16        4.72        4.01      3.75 o 
  -3   4  16        2.90        1.80      3.02 o 
  -2   4  16       36.71       35.97      5.70 o 
  -1   4  16        8.63       13.64      4.12 o 
   0   4  16       18.34       18.07      3.85 o 
   1   4  16       27.39       24.07      4.01 o 
   2   4  16       28.21       27.19      3.06 o 
   3   4  16        2.56       -1.83      3.23 o 
   4   4  16       48.84       44.68      4.21 o 
   5   4  16        4.98       -1.55      3.55 o 
  -4   5  16        0.49       -0.37      2.48 o 
  -3   5  16       10.92        5.58      3.83 o 
  -2   5  16       21.26       15.97      4.51 o 
  -1   5  16        2.60        4.49      2.85 o 
   0   5  16      118.84      106.75      7.39 o 
   1   5  16        2.58        1.38      2.37 o 
   2   5  16        4.81        9.15      4.36 o 
   3   5  16       78.68       82.18      4.94 o 
   4   5  16       14.56       15.32      2.98 o 
   5   5  16       15.94       15.77      3.54 o 
  -4   6  16        5.67        2.23      8.68 o 
  -3   6  16        0.68        1.10      2.29 o 
  -2   6  16        5.99        2.30      2.93 o 
  -1   6  16        0.27       -2.86      1.91 o 
   0   6  16       62.70       63.34      6.00 o 
   1   6  16        0.38        1.49      2.12 o 
   2   6  16        1.66        1.68      2.33 o 
   3   6  16       30.39       26.65      3.37 o 
   4   6  16        4.77        3.93      2.50 o 
   5   6  16        2.74        1.82      3.71 o 
  -4   7  16        0.33       -6.08      5.25 o 
  -3   7  16        8.20        6.06      2.78 o 
  -2   7  16        0.07        1.66      3.04 o 
  -1   7  16        9.62       10.89      3.35 o 
   0   7  16       28.98       36.06      4.78 o 
   1   7  16       22.75       22.52      3.90 o 
   2   7  16        0.06       -2.28      3.02 o 
   3   7  16        0.74        0.50      3.55 o 
   4   7  16        2.48        1.64      4.51 o 
   5   7  16        0.38       -0.25      2.56 o 
  -3   8  16        0.18        2.85      2.62 o 
  -2   8  16       31.91       29.39      4.14 o 
  -1   8  16        0.20        1.71      2.43 o 
   0   8  16        0.46        2.21      2.30 o 
   1   8  16        7.69        0.92      2.01 o 
   2   8  16       17.12       19.78      3.88 o 
   3   8  16       17.26       17.22      4.01 o 
   4   8  16       13.70       16.23      4.27 o 
   5   8  16       15.66       10.82      4.62 o 
  -3   9  16        0.17        2.58      2.68 o 
  -2   9  16        7.56       10.95      3.10 o 
  -1   9  16        3.71        8.63      3.33 o 
   0   9  16        2.90       -0.50      2.34 o 
   1   9  16        2.68        4.77      2.58 o 
   2   9  16        4.07        3.90      2.69 o 
   3   9  16        0.99        3.70      3.00 o 
   4   9  16        0.04       -1.99      2.93 o 
  -2  10  16        4.36        2.98      2.74 o 
  -1  10  16       40.32       30.41      4.78 o 
   0  10  16       15.36       14.54      3.81 o 
   1  10  16        2.78        6.50      3.02 o 
   2  10  16        1.43        2.91      2.87 o 
   3  10  16        0.84       -3.45      2.30 o 
   4  10  16        2.02       -1.14      3.20 o 
  -2  11  16        0.59        3.79      4.86 o 
  -1  11  16        0.75       -0.44      2.80 o 
   0  11  16       15.93       13.62      3.96 o 
   1  11  16        5.18        2.30      2.85 o 
   2  11  16        5.09        3.90      3.15 o 
   3  11  16        3.15       -3.88      2.58 o 
   0  12  16        1.15        2.10      3.00 o 
   1  12  16        1.68        5.65      3.07 o 
   2  12  16        0.07       -4.12      2.78 o 
   0  -5  17        0.07       -2.89      1.93 o 
  -3  -4  17        8.00       13.01      6.33 o 
   0  -4  17        3.58        3.35      2.56 o 
   1  -4  17        8.15        3.70      3.13 o 
  -3  -3  17        3.13        2.32      4.88 o 
  -2  -3  17       46.42       50.58      7.71 o 
   0  -3  17       29.19       24.49      4.38 o 
   1  -3  17       10.77       12.72      3.72 o 
   2  -3  17        0.44        1.69      3.04 o 
  -4  -2  17        0.47        1.58      4.77 o 
  -3  -2  17        2.09        4.40      4.60 o 
  -2  -2  17        0.91       -1.42      3.50 o 
  -1  -2  17       19.00       24.51      5.67 o 
   0  -2  17       48.05       62.61      5.85 o 
   1  -2  17       32.17       40.50      5.32 o 
   2  -2  17        0.01        1.82      2.76 o 
   3  -2  17        7.67       13.25      4.58 o 
  -4  -1  17       25.89       24.77      6.92 o 
  -3  -1  17       11.33       12.18      5.21 o 
  -2  -1  17       31.57       41.01      7.03 o 
  -1  -1  17        0.40       -2.37      3.29 o 
   0  -1  17        0.02        0.48      3.53 o 
   1  -1  17       14.62       12.81      3.68 o 
   2  -1  17        3.83        6.40      3.33 o 
   3  -1  17       17.22       20.96      4.97 o 
  -4   0  17        5.93       13.97      5.69 o 
  -3   0  17        1.29       10.03      4.58 o 
  -2   0  17       43.23       45.19      6.88 o 
  -1   0  17        1.10        0.39      3.26 o 
   0   0  17       14.61        8.39      4.12 o 
   1   0  17        0.68        3.50      2.54 o 
   2   0  17        0.52        0.33      2.23 o 
   3   0  17        6.93        7.77      3.77 o 
   4   0  17        1.40       -1.58      3.22 o 
  -4   1  17        5.83       13.73      5.12 o 
  -3   1  17        0.38        1.95      3.44 o 
  -2   1  17        0.00       -2.98      3.24 o 
  -1   1  17        6.53        9.75      4.05 o 
   0   1  17       56.93       68.99      6.95 o 
   1   1  17       27.57       29.34      4.51 o 
   2   1  17        0.03       -1.14      2.17 o 
   3   1  17       73.59       70.31      7.71 o 
   4   1  17       15.87       16.65      4.99 o 
  -4   2  17        0.01        1.66      3.20 o 
  -3   2  17        0.13        0.00      3.64 o 
  -2   2  17        0.36       -1.53      3.04 o 
  -1   2  17        0.12        3.44      3.37 o 
   0   2  17      135.03      146.61      9.36 o 
   1   2  17       20.55       21.62      7.33 o 
   2   2  17       19.34       17.00      2.80 o 
   3   2  17       78.25       86.59      8.44 o 
   4   2  17        8.20       10.60      4.82 o 
  -4   3  17        0.03       -0.68      3.42 o 
  -3   3  17       22.11       22.67      5.94 o 
  -2   3  17       13.01        2.76      3.99 o 
  -1   3  17       60.01       65.99      7.10 o 
   0   3  17        0.01       -0.92      2.47 o 
   1   3  17      192.41      192.76     10.24 o 
   2   3  17       17.85       15.20      3.29 o 
   3   3  17        3.62        5.46      2.29 o 
   4   3  17       60.61       69.27      8.41 o 
  -4   4  17        8.31       14.56      5.39 o 
  -3   4  17        0.02        0.90      3.42 o 
  -2   4  17       82.33      114.54      9.23 o 
  -1   4  17        5.43        4.45      3.29 o 
   0   4  17       13.62        8.17      3.29 o 
   1   4  17        4.60        8.15      3.15 o 
   2   4  17        8.15        5.23      2.25 o 
   3   4  17        9.96        5.08      2.45 o 
   4   4  17        0.74        1.86      2.40 o 
  -4   5  17        0.04        6.96      4.60 o 
  -3   5  17        1.84        4.27      3.72 o 
  -2   5  17        0.01        5.63      3.57 o 
  -1   5  17        0.58        2.01      3.18 o 
   0   5  17        0.40       -0.31      2.37 o 
   1   5  17        4.96        2.32      2.61 o 
   2   5  17        0.09       -1.01      1.84 o 
   3   5  17       31.36       25.40      9.87 o 
   4   5  17        2.87        3.55      2.50 o 
  -4   6  17        0.11       -4.07      2.72 o 
  -3   6  17       21.56       19.54      5.41 o 
  -2   6  17        2.51        2.08      3.55 o 
  -1   6  17        7.11       10.95      3.81 o 
   0   6  17        4.54        2.08      2.98 o 
   1   6  17        0.01       -1.80      2.12 o 
   2   6  17        0.11       -1.20      1.70 o 
   3   6  17       69.16       65.30      4.78 o 
   4   6  17        0.68        2.13      2.50 o 
  -3   7  17        9.90        7.40      3.05 o 
  -2   7  17        1.74        4.53      3.61 o 
  -1   7  17       26.97       27.64      4.82 o 
   0   7  17       21.89       25.96      4.51 o 
   1   7  17      121.67      110.58      7.56 o 
   2   7  17        7.78        7.01      3.07 o 
   3   7  17       30.84       26.44      5.90 o 
   4   7  17       11.36       15.43      3.18 o 
  -3   8  17        8.83        9.14      4.70 o 
  -2   8  17       26.65       33.07      5.72 o 
  -1   8  17        4.25       -3.45      2.30 o 
   0   8  17       10.33        7.25      2.96 o 
   1   8  17        0.02       -1.03      1.95 o 
   2   8  17       13.32        6.81      3.29 o 
   3   8  17       22.27       13.01      3.83 o 
   4   8  17       12.54        5.89      2.97 o 
  -2   9  17        5.55        2.10      3.42 o 
  -1   9  17        5.51       -0.39      2.63 o 
   0   9  17       20.03       19.71      4.16 o 
   1   9  17        5.57        8.78      3.07 o 
   2   9  17        2.38        0.31      2.28 o 
   3   9  17        1.79        1.51      3.04 o 
   4   9  17        1.86       -2.19      3.31 o 
  -2  10  17        2.10        0.42      2.71 o 
  -1  10  17        2.25        0.57      2.80 o 
   0  10  17        0.06        3.04      2.74 o 
   1  10  17        0.48        2.32      3.00 o 
   2  10  17        3.62        2.15      2.54 o 
   3  10  17        1.01        5.34      3.59 o 
  -1  11  17        0.12       -1.77      2.74 o 
   0  11  17        7.22       11.21      3.72 o 
   1  11  17        0.43        1.31      2.80 o 
   2  11  17        1.77        2.32      3.02 o 
   3  11  17        0.73       -2.93      2.91 o 
   1  12  17        2.15        3.66      3.37 o 
   0  -4  18       29.12       16.78      4.21 o 
   0  -3  18       11.90       17.11      3.99 o 
   1  -3  18       27.54       19.14      4.42 o 
  -3  -2  18        1.90       -1.45      4.64 o 
  -2  -2  18        1.36       -5.06      3.64 o 
   1  -2  18       12.21       17.50      4.03 o 
   2  -2  18       10.18        9.72      4.10 o 
  -3  -1  18       16.84       12.90      5.67 o 
  -2  -1  18       12.76       11.28      5.21 o 
  -1  -1  18        0.94        9.00      4.73 o 
   1  -1  18        7.61        4.93      2.87 o 
   2  -1  18        7.54       18.40      4.56 o 
   3  -1  18        0.08       -0.13      3.07 o 
  -4   0  18       11.01       19.62      6.53 o 
  -3   0  18        1.21       -0.81      4.03 o 
  -2   0  18       12.88       15.57      5.06 o 
  -1   0  18        0.02       -3.66      3.46 o 
   0   0  18        0.84        2.26      3.50 o 
   1   0  18       40.70       49.66      5.59 o 
   2   0  18        2.39        0.31      2.74 o 
   3   0  18        0.95       -1.55      2.76 o 
  -4   1  18        2.00        2.10      4.34 o 
  -3   1  18        9.33        3.92      4.36 o 
  -2   1  18        0.79        1.23      3.72 o 
  -1   1  18       18.01        8.39      4.27 o 
   0   1  18        6.93        9.22      3.96 o 
   1   1  18        0.11       -0.36      2.22 o 
   2   1  18        0.45        5.26      3.04 o 
   3   1  18        0.02       -3.61      2.83 o 
  -4   2  18        1.79       -2.15      3.77 o 
  -3   2  18        5.43        9.53      4.97 o 
  -2   2  18        0.01       -3.37      3.18 o 
  -1   2  18        0.18        0.24      3.42 o 
   0   2  18      118.10      114.04      8.61 o 
   1   2  18        9.91        9.46      3.61 o 
   2   2  18       10.99        7.35      3.94 o 
   3   2  18        3.02        7.12      3.79 o 
   4   2  18        5.88       -3.66      3.48 o 
  -4   3  18        0.97       -4.38      3.31 o 
  -3   3  18       20.86       18.86      5.98 o 
  -2   3  18       39.15       38.88      6.68 o 
  -1   3  18        8.76       12.48      4.45 o 
   0   3  18        2.56        4.31      3.29 o 
   1   3  18       34.73       44.95      5.61 o 
   2   3  18        2.29       -0.58      2.07 o 
   3   3  18        3.18       -1.38      3.02 o 
   4   3  18        5.05        4.29      4.75 o 
  -4   4  18        0.01        3.15      4.12 o 
  -3   4  18        2.94        4.18      4.07 o 
  -2   4  18       36.97       45.61      7.18 o 
  -1   4  18       20.27       21.71      5.02 o 
   0   4  18       13.66        8.70      3.48 o 
   1   4  18        3.13        5.96      3.39 o 
   2   4  18       21.44       20.75      3.17 o 
   3   4  18       34.68       34.05      4.68 o 
   4   4  18        0.06        2.67      4.51 o 
  -3   5  18        0.00       -0.02      3.59 o 
  -2   5  18       31.49       40.28      6.64 o 
  -1   5  18       20.91       20.98      4.84 o 
   0   5  18        5.63        7.40      3.44 o 
   1   5  18        6.95        7.86      3.44 o 
   2   5  18       38.95       28.32      4.62 o 
   3   5  18        3.78        8.74      2.74 o 
   4   5  18        5.25        4.82      2.70 o 
  -3   6  18       22.72       23.66      6.09 o 
  -2   6  18        5.66        5.67      3.90 o 
   0   6  18        0.83       -1.64      2.63 o 
   1   6  18        4.16        2.54      2.96 o 
   2   6  18       50.59       38.62      5.10 o 
   3   6  18        7.46        9.53      2.85 o 
   4   6  18       17.39       16.43      3.40 o 
  -3   7  18        1.76        2.39      3.96 o 
  -2   7  18        0.00       -1.55      3.26 o 
  -1   7  18       38.36       40.04      5.74 o 
   0   7  18        1.13       -0.94      2.52 o 
   1   7  18       31.47       31.26      4.95 o 
   2   7  18       24.07       29.77      4.77 o 
   3   7  18       61.65       55.72      4.64 o 
   4   7  18        0.11        0.97      2.49 o 
  -2   8  18       20.83       26.83      5.67 o 
  -1   8  18        5.29       -0.68      2.76 o 
   0   8  18        3.18       -0.44      2.45 o 
   1   8  18        3.79        3.13      3.02 o 
   2   8  18        0.15        4.64      3.02 o 
   3   8  18        1.10        1.99      2.33 o 
   4   8  18        9.40       14.68      3.52 o 
  -2   9  18        0.27        4.84      3.94 o 
  -1   9  18        8.93        2.08      3.18 o 
   0   9  18        3.80        2.58      3.04 o 
   1   9  18       12.29       10.32      3.61 o 
   2   9  18        0.82        2.50      3.07 o 
   3   9  18        0.95        2.30      3.18 o 
  -1  10  18        2.41       -0.66      3.11 o 
   0  10  18        0.03       -3.64      2.61 o 
   1  10  18        1.98        0.55      2.69 o 
   2  10  18        0.31        3.02      2.93 o 
   3  10  18        2.65        6.66      3.70 o 
   0  11  18        7.70        6.59      3.79 o 
   1  11  18        1.53        4.84      3.31 o 
   2  11  18        4.34        4.82      3.37 o 
  -2  -2  19        2.66        2.58      5.43 o 
   1  -2  19        8.10        8.15      3.70 o 
  -2  -1  19       10.73       15.35      6.11 o 
  -1  -1  19        1.80        7.62      4.86 o 
   1  -1  19        2.05        5.50      3.04 o 
   2  -1  19       43.43       60.64      7.14 o 
  -3   0  19        0.20       -1.64      4.25 o 
  -2   0  19       21.42       27.18      6.72 o 
  -1   0  19       16.78       12.83      5.13 o 
   0   0  19        7.31        3.33      4.12 o 
   2   0  19        0.75        2.78      3.48 o 
  -3   1  19        0.24        0.02      4.64 o 
  -2   1  19        2.55        1.58      4.16 o 
  -1   1  19       13.08       22.38      5.80 o 
   0   1  19       14.79       12.92      4.82 o 
   2   1  19        9.44       17.02      4.42 o 
   3   1  19        0.48        1.36      3.00 o 
  -3   2  19        8.65       10.97      5.74 o 
  -2   2  19       11.60       23.08      6.02 o 
  -1   2  19        0.15       -0.61      3.64 o 
   0   2  19       21.36       12.05      4.86 o 
   1   2  19       12.55        4.97      4.12 o 
   2   2  19        5.47       11.72      3.72 o 
   3   2  19        1.50        5.12      3.79 o 
  -3   3  19        3.51        9.99      5.41 o 
  -2   3  19        2.03        6.18      4.42 o 
  -1   3  19       28.58       30.32      6.11 o 
   0   3  19        2.57        0.57      3.46 o 
   1   3  19       45.06       47.38      5.94 o 
   2   3  19        4.63        6.13      2.65 o 
   3   3  19       11.56       10.99      4.75 o 
  -3   4  19        0.19        0.59      3.90 o 
  -2   4  19        2.53        1.86      4.47 o 
  -1   4  19        6.10        2.19      3.79 o 
   0   4  19        0.78       -0.96      3.44 o 
   1   4  19       16.12       19.56      4.60 o 
   2   4  19        1.66       -2.19      3.02 o 
   3   4  19        0.29        2.88      2.53 o 
  -3   5  19        1.06        1.71      4.23 o 
  -2   5  19       37.88       43.66      7.16 o 
  -1   5  19        6.18        4.82      3.96 o 
   0   5  19        0.91        1.64      3.02 o 
   1   5  19       53.07       51.66      6.22 o 
   2   5  19       24.83       23.68      4.77 o 
   3   5  19       16.53       11.74      4.36 o 
  -3   6  19        0.95        1.71      4.05 o 
  -2   6  19        0.84        6.26      3.90 o 
   0   6  19       24.29       30.05      5.37 o 
   1   6  19        0.85        0.53      2.96 o 
   2   6  19       35.85       23.07      4.71 o 
   3   6  19        4.10        2.95      5.88 o 
  -2   7  19        2.42       -0.33      3.59 o 
  -1   7  19        9.24       15.11      4.62 o 
   0   7  19        4.01        2.80      3.42 o 
   1   7  19        0.92        1.25      3.02 o 
   2   7  19        6.68        1.71      3.02 o 
   3   7  19        2.01        3.39      3.39 o 
  -2   8  19       15.27       14.89      5.28 o 
  -1   8  19        3.71       16.51      4.53 o 
   0   8  19        6.61        5.94      3.35 o 
   1   8  19        7.62       10.88      3.99 o 
   2   8  19        2.93        5.04      3.35 o 
   3   8  19        0.00       -4.14      2.76 o 
  -1   9  19        3.21        0.92      3.26 o 
   0   9  19        0.32        2.52      3.46 o 
   1   9  19        5.04        4.25      3.26 o 
   2   9  19        7.10       12.16      3.94 o 
   0  10  19        1.18        5.65      3.55 o 
   1  10  19        9.02       10.12      4.01 o 
  -2   0  20        7.46        2.65      5.28 o 
  -1   0  20       27.95       39.19      7.56 o 
  -2   1  20        0.12        4.84      4.99 o 
  -1   1  20        0.08       -1.07      4.47 o 
   0   1  20        0.08        2.89      4.31 o 
   2   1  20        5.00        2.30      3.29 o 
  -2   2  20       10.03        2.85      4.97 o 
  -1   2  20       14.37       12.27      5.37 o 
   0   2  20       17.60       22.69      5.87 o 
   1   2  20        1.56        3.15      4.27 o 
  -2   3  20        0.06        3.13      4.49 o 
  -1   3  20        2.10       -5.22      3.48 o 
   0   3  20       14.82       23.04      5.45 o 
   1   3  20       24.35       26.99      5.59 o 
   2   3  20        0.44       -2.08      3.22 o 
  -2   4  20        0.77       -4.73      3.81 o 
  -1   4  20        5.83        8.10      4.62 o 
   0   4  20        6.32        6.31      4.25 o 
   1   4  20        5.42        3.77      3.68 o 
   2   4  20        6.00        1.75      3.50 o 
   3   4  20        6.53        6.26      4.29 o 
  -2   5  20        0.08        2.56      4.27 o 
  -1   5  20       10.57        8.06      4.62 o 
   0   5  20        0.00        2.43      3.48 o 
   1   5  20       44.60       43.11      6.27 o 
   2   5  20        0.08       -1.97      3.31 o 
   3   5  20        1.06       -2.43      2.49 o 
  -2   6  20        2.13        6.57      4.38 o 
  -1   6  20        3.94        2.91      4.18 o 
   0   6  20        8.83        9.79      4.31 o 
   1   6  20        0.82       -2.19      3.29 o 
   2   6  20       12.47       18.22      4.67 o 
   3   6  20        3.76        4.18      3.66 o 
  -1   7  20        0.78        3.33      3.92 o 
   0   7  20        4.13        2.01      3.42 o 
   1   7  20        3.16        3.26      3.35 o 
   2   7  20        0.05       -1.58      3.11 o 
  -1   8  20        1.49        6.09      4.05 o 
   0   8  20        2.48        3.94      3.50 o 
   1   8  20        0.18       -4.07      2.93 o 
   2   8  20        0.03        0.15      3.26 o 
   0   9  20        8.49        3.88      3.66 o 
   1   9  20        1.14        6.50      3.53 o 
   0   1  21        0.01        5.17      4.91 o 
  -1   2  21        4.35       -2.21      4.27 o 
   0   2  21       11.26       16.58      5.87 o 
  -1   3  21        6.90       15.22      5.69 o 
   0   3  21        0.49        8.17      5.17 o 
   1   3  21        0.39       -4.66      3.85 o 
  -1   4  21        0.29       -0.26      4.58 o 
   0   4  21       17.57       18.33      5.54 o 
   1   4  21        0.38        0.37      3.33 o 
   2   4  21        0.43       -2.54      3.64 o 
  -1   5  21        0.14        0.85      4.12 o 
   0   5  21        3.16        2.58      4.56 o 
   1   5  21        9.72       11.80      4.71 o 
   2   5  21        0.68        3.37      3.92 o 
  -1   6  21        3.36        1.20      4.40 o 
   0   6  21        0.87        0.24      4.10 o 
   1   6  21        2.25        6.13      4.20 o 
   0   7  21        0.04       -2.96      3.37 o 
   1   7  21        0.26       -0.66      3.68 o 
                                                 
